# Supplementary material for: On the origin of European sheep as revealed by the diversity of the Balkan breeds and by optimizing population-genetic analysis tools
Source: Genet Sel Evol. 2020 May 14;52:25. doi: 10.1186/s12711-020-00545-7 (PMC7227234; doi:10.1186/s12711-020-00545-7)
Supplement: Supplementary file 1 — Additional file 1: Table S1. Sheep breeds analyzed in this study [16, 18, 20, 22, 31, 35, 47, 59, 76]. Colors indicate genetic clusters. Boxes indicate breeds combined in the 78-breed panel. [file 12711_2020_545_MOESM1_ESM.xlsx]

## Sheet: AdditFile 1
Additional file 1. Sheep breeds analyzed in this study. Colors indicate genetic clusters. Types of breeds are from Porter et al. [47]
							Total number		Hobsc
Region, country of origin		Northern latitudea	Eastern longitudea	Breed (country of sampling)b	Code	Type	1477 sheep	2121 sheep	44,430 SNPs	21,960 SNPs	Source of data
SW Asia	Cyprus	3300	3491.67	Cyprus Fat-Tail	CFT	Fat-tailed	24	30	0.328657	0.352325	[22]
Southwestern Asia	Eastern Turkey	4300	3850	Karakas	KRS	Fat-tailed	17	17	0.354669	0.380011	[22]
Southwestern Asia	Eastern Turkey	4343.33	3833.33	Norduz	NDZ	Fat-tailed	20	20	0.353636	0.378714	[22]
Southwestern Asia	Eastern Turkey	4441.67	3950	Qezel	QEZ	Fat-tailed	24	35	0.365792	0.392393	[22]
Southwestern Asia	Iran	4848.33	3666.67	Afshari	AFS	Fat-tailed	24	37	0.356432	0.382652	[22]
Southwestern Asia	Iran	3348	4835	Lori-Bakhtiari	LBA	Fat-tailed	24	46	0.360253	0.38685	[37]
Southwestern Asia	Iran	4750	3875	Moghani	MOG	Fat-tailed	24	34	0.365775	0.391893	[22]
Southwestern Asia	Iran	3655	5310	Zel	ZEL	Thin-tailed	24	47	0.359735	0.385835	[37]
Southwestern Asia	Kazachstan	4017	6367	Karakul (Romania)	KAR	Fat-tailed	6	6	0.355527	0.378244	This study
Southwestern Asia	Israel	3550	3200	Local Awassi	LAW	Fat-tailed	24	24	0.362147	0.387998	www.sheephapmap.org
Egypt	Egypt	3135	2723	Egyptian Barki	EBI	Fat-tailed	13	13	0.351678	0.375935	www.sheephapmap.org
Egypt	Egypt	3002	3122	Ossimi	OSS	Fat-tailed	8	8	0.349168	0.374866	www.sheephapmap.org
East-Aegean	WesternTurkey	3841.67	2713.33	Sakiz	SKZ	Semi-fat-tailed	22	22	0.334504	0.358176	[22]
East-Aegean	Greece	3841.67	2601.67	Chios	CHI	Semi-fat-tailed	23	23	0.326147	0.347369	[22]
East-Aegean	Greece	3850.17	2410.96	Kymi	KYM	Thin-tail	6	6	0.361707	0.383257	This study
East-Aegean	Greece	3922.92	2619.39	Lesvos	LES	Semi-fat-tailed	6	6	0.367334	0.391434	This study
Balkans	North Macedonia	4142	2154	Karakachanska	KCH	Zackel, Pramenka	6	6	0.293825	0.31423	This study
Balkans	North Macedonia	4199	2143	Ovchepolean	OVC	Zackel, Pramenka	10	10	0.373835	0.397436	This study
Balkans	Serbia	4453	2100	Lipska	LIP	Zackel, Pramenka	7	7	0.350012	0.37219	This study
Balkans	Montenegro	4289	1908	Zuja	ZUJ	Zackel, Pramenka	5	5	0.344904	0.365884	This study
Balkans	Montenegro	4282	1952	Pivska	PIV	Zackel, Pramenka	6	6	0.367105	0.391183	This study
Balkans	Montenegro	4241	1885	Sora	SOR	Zackel, Pramenka	6	6	0.372538	0.395003	This study
Balkans	Albania	4175	2000	Lara	LAR	Albanian Zackel	9	9	0.36913	0.392436	This study
Balkans	Albania	4075	2025	Recka	REC	Albanian Zackel	2	2	0.349622	0.373616	This study
Balkans	Albania	4149.7	2028.2	Ruda	RUD	Zackel, Ruda	16	16	0.363355	0.38676	This study
Balkans	Albania	4226.76	1942.59	Shkodrane	SKO	Albanian Zackel	10	10	0.362875	0.385597	This study
Balkans	Bosnia	4371.03	1717	Dubska	DUB	Zackel, Pramenka	2	2	0.376579	0.399991	This study
Balkans	Bosnia	4384.65	1767.18	Privorska	PVO	Zackel, Pramenka	2	2	0.363556	0.38346	This study
Balkans	Croatia	4386.03	1615.59	Dalmatian	DAL	Zackel, Pramenka	4	4	0.383114	0.407258	This study
Balkans	Croatia	4474.4	1570.66	Lika	LIK	Zackel, Pramenka	4	4	0.379397	0.403919	This study
Balkans	Slovenia	4556	1518	Bela Krajina	BKR	Zackel, Pramenka	5	5	0.366944	0.391173	This study
Balkans	Croatia	4484	1468	Croatian Isles	CRI	Zackel, Pramenka	18	18	0.372218	0.395591	This study
Subpopulations:	Cres Island	4500.7	1439.69				5	5	0.36056	0.382435
	Krk Island	4508	1459.26				4	4	0.380489	0.404919
	Pag Island	4449.66	1495				5	5	0.366542	0.390868
	Rab Island	4477.07	1476.54				4	4	0.385614	0.408611
Balkans	Croatia	4527	139	Istrian (Slovenia)	IST	Zackel, Pramenka	23	24	0.364252	0.387571	[25]
Balkans	Slovenia	4599	1364	Bovec	BOV	Zackel	5	5	0.340694	0.361648	This study
Balkans	Slovenia	4628	1459	Jezersko-Solčava	JSO	Lop-Eared Alpine	5	5	0.356388	0.378343	This study
Balkans	Romania	4647	2238	Romanian Tsigaia	TSIR	Zackel, Tsigai	6	6	0.382975	0.405937	This study
Balkans	Hungary	4677	2358	Hungarian Tsigaia	TSIH	Zackel, Tsigai	6	6	0.386925	0.408482	This study
Balkans	Hungary	4762.28	1845.29	Cikta	CIK	Zaupel	8	8	0.370289	0.391245	www.econogene.eu, this study
Balkans	Hungary	4703.72	2088.19	Racka	RAC	Hungarian Zackel	6	6	0.353223	0.374954	This study
Eastern Europe	Czech Rep.	4919	1661	Valachian	VAL	Zackel	6	6	0.323374	0.341416	This study
Eastern Europe	Czech Rep.	1349	4900	Sumavska	SUM	Zackel/Zaupel	4	4	0.377944	0.399822	This study
Eastern Europe	Poland	4938.35	2013.55	Polish Mountain	GOR	Zackel	5	5	0.376042	0.399218	This study
Eastern Europe	Poland	5362.06	2029.61	Kamieniec	KAM	Polish Longwool	6	6	0.372277	0.390556	This study
Italy	North	4569	967	Bergamasca	BER	Lop-Eared Alpine	24	24	0.363118	0.387053	[25]
Italy	North	4558	805	Biellese	BIE	Lop-Eared Alpine	21	22	0.357041	0.380168	[25]
Italy	North	4506	770	Delle Langhe	DEL		24	24	0.343487	0.363749	[25]
Italy	North	4614	1221	Alpagota	ALP	Lop-Eared Alpine	24	24	0.351243	0.372704	[25]
Italy	North	4438	755	Sambucana	SAM		22	24	0.361834	0.385869	[25]
Italy	Centre	4328	1258	Appenninica	APP	Appenine	24	24	0.369896	0.393118	[25]
Italy	Centre	4372	1263	Fabrianese	FAB	Appenine	23	23	0.368709	0.391516	[25]
Italy	Centre	4413	1021	Massese	MAS	Appenine	24	24	0.355833	0.378553	[25]
Italy	South	4081.67	1655	Altamurana	ALT	Moscia (~Zackel)	19	24	0.360479	0.382654	[22]
Italy	South	4083	1507	Bagnolese	BAG		23	23	0.366757	0.38956	[25]
Italy	South	4119.52	1423.87	Laticauda	LAT	Fat-tailed	24	24	0.364451	0.38671	[25]
Italy	South	4035	1816.67	Leccese	LEC	Moscia (~Zackel)	19	24	0.34741	0.369857	[22]
Italy	South	4127.43	1474	Gentile di Puglia	GEN	Merino	24	24	0.363692	0.386207	[25]
Italy	South	4330	1345	Sopravissana	SOP	Merino	24	24	0.367516	0.390211	[25]
Italy	Sicily	3700	1488.33	Comisana	COM		24	24	0.373361	0.396991	[22]
Italy	Sicily	3812	1337	Pinzirita	PIN		24	24	0.360924	0.383154	[25]
Italy	Sicily	3802	1252	Valle del Belice	VBE		24	24	0.339525	0.360765	[25]
Italy	Sardinia	4032	933	Sardinian White	SAW		24	24	0.358962	0.381839	[25]
Spain	Basque	4488	-192	Latxa	LTX	coarsewool-dairy	24	57	0.354724	0.375645	[29]
Spain	Basque	4317	-217	Sasi-Ardi	SAA	semiferal coarsewool	24	46	0.364932	0.388653	This study
Spain	Centre	3916.67	-633.333	Merino (Australia)	MER	Merino	24	50	0.364008	0.384793	[22]
Spain	Centre	4111.67	-555	Castellana	CAS	Entrefino	21	23	0.379367	0.401663	[22]
Spain	Centre	4186.67	-316.667	Ojalada	OJA		23	24	0.377184	0.399907	[22]
Spain	Northeast	4165	-45	Rasa Aragonesa	RAA	Entrefino	20	22	0.385415	0.407474	[22]
Spain	Northeast	4198	282	Ripollesa	RIP	Entrefino	21	22	0.36706	0.390285	[30]
Spain	Northeast	4161	62	Xisqueta	XIS		24	24	0.380579	0.403608	[30]
Spain	South	3754.93	-232.345	Segurena	SEG	Entrefino	12	12	0.377925	0.400515	[30]
Spain	South	3920	-615	Merino Estremadura	MEE	Merino	13	13	0.374128	0.396523	[20]
Central Europe	Switzerland	4650	983.333	Engadine Red	ERS	Lop-Eared Alpine	21	24	0.37018	0.394005	[22]
Central Europe	Switzerland	4668.33	880	Bundner Oberländer	BOS		21	24	0.361664	0.383048	[22]
Central Europe	Switzerland	4691.67	740	Black-Brown Mountain	SBS		23	24	0.356253	0.377169	[22]
Central Europe	Switzerland	4695	975	Mirror	SMS	Zaupel/Lop-Eared Alpine	20	24	0.358684	0.377727	[22]
Central Europe	Switzerland	4658.33	833.333	White Alpine	SWA		21	24	0.35799	0.37601	[22]
Central Europe	Switzerland	4618.33	755	Valais Blacknose	VBS		21	24	0.303009	0.321477	[22]
Central Europe	Switzerland	4616.67	720	Valais Red	VRS		20	23	0.326974	0.347848	[22]
North-continental	Germany	5057.66	985.299	Rhön	RHO		8	8	0.351094	0.37147	[22]
North-continental	Germany	5183.33	833.333	Black-Headed Mutton	BHM	British influence	24	24	0.33196	0.350907	[22]
North-continental	Germany	5350	733.333	East-Friesian Brown	EFB	Marsh	24	39	0.296907	0.314115	[22]
North-continental	Germany	5284.98	986.851	German Heath	GHS	Heath	7	7	0.318863	0.337713	[20]
North-continental	Germany	5230	716	Bentheimer	BEN	Heath	5	5	0.338422	0.359092	[20]
North-continental	Netherlands	5300	656	Drenthe Heath	DRH	Heath	5	5	0.344193	0.363825	[25]
North-continental	Netherlands	5278	688	Schoonebeker	SCH	Heath	4	4	0.320614	0.340192	[20]
North-continental	Netherlands	5252	608	Veluwe Heath	VEH	Heath	5	5	0.349601	0.367191	[20]
North-continental	Norway	6260	967	Norwegian White	NWI	Thin-tailed	24	30	0.351627	0.36823	[76]
North-continental	Norway	5900	750	Old Norwegian Spæl	NSO	Thin-tailed	15	15	0.340091	0.359557	[22]
North-continental	Norway	6000	850	Spæl-White	NSP	Thin-tailed	24	32	0.33071	0.351002	[22]
North-continental	Finland	6200	2600	Finnsheep	FIN	Thin-tailed	24	99	0.349064	0.370606	[22]
Mediterranean	Corsica	4231	915	European Mouflon (Spain)	EMFd	Mouflon	21	21	0.194754	0.20933	[25]
Mediterranean	Sardinia	4107	827	Sardinian Mouflon	SMFe	Mouflon	24	24	0.334081	0.352239	[25]
Mediterranean	Iran	3607	5180	Asian Mouflon	AMF	Mouflon	14	14	0.288062	0.310219	[25]
Total							1477	1787
Only used for phasing
Spain	Central-south			Industry Merino (Australia)				86			[22]
Spain	Central-south			Polled Merino (Australia)				98			[22]
Spain	Central-south			Spanish Merinos Cordoba				7			[20]
Spain	Canarian Isles			Canaria de Pelo				27			[30]
Spain	Mallorca			RojaMallorquina				29			[30]
South Europe				Merinizzata				20			[20]
Central Europa	Germany			Merinolandschaf				24			[22]
Northern Europe	Germany			East-Friesian White				9			[22]
AW Asia	Israel			Improved Awassi				23			www.sheephapmap.org
Northern Europe	Norway			Spæl-colored				3			[22]
Western Central Asia				Wild Urial				2			www.sheephapmap.org
Central Asia				Wild Argali				6			www.sheephapmap.org
Total for phasing								2121
Used as mEMF ancestor in Supervised Admixture, Breed-Specific Admixture and f4 analysis
Mediterranean	Corsica			European Mouflon	MCor		2				[46]
Mediterranean	Corsica			European Mouflon (Hungary)	MHun		8				[46]
Mediterranean	Sardinia			Sardinian Mouflon	MSar1, MSar2		30				[46]
aCentrigrades
bCountry of sampling if different from country of origin
c Heterozygosity
d Spanish population, MSpa in [46]
e MSar3 in [46]
