# Supplementary material for: On the origin of European sheep as revealed by the diversity of the Balkan breeds and by optimizing population-genetic analysis tools
Source: Genet Sel Evol. 2020 May 14;52:25. doi: 10.1186/s12711-020-00545-7 (PMC7227234; doi:10.1186/s12711-020-00545-7)
Supplement: Supplementary file 2 — Additional file 2: Table S2. Datasets used for analysis. [file 12711_2020_545_MOESM2_ESM.xlsx]

## Sheet: AdditFile 2
Additional File 2 Table S2. Datasets used for analysis
Number of sheep	Number of SNPs	Analysis	Comments
2121	21.96	Allele-sharing distances	Expanded panel of sheep; 21960 markers left after LD-based pruning (Plink --indep-pairwise 50 50 0.03)
2121	44.43	phasing
157	44.43	chromopainting	Balkan, Greek, East-Aegean sheep, ≤6 sheep/breed
546	21.96	PCA, supervised PCA	≤6 sheep/breed for balancing breed representation
525	21.96	PCA of domestic sheep
507	21.96	spatial PCA	≤6 sheep/breed without mouflons, without outliers (EFB, KCH, VBS) for preventing inbreeding bias
1477	21.96	Geographical supervised PCA, ROH analysis	From 2121 sheep, but ≤20 sheep/breed
1477	44.43	Admixture model based clustering
1517	44.43	supervised Admixture, f4 statistics, FST per marker for BSAA	with additional mouflon samples [46]
1477	358, 334, 606	BSAA
1464	21.96	Reynolds' distances	17 regional groups, breeds not belonging to any of the groups and/or AMF and EMF. In order to balance breed representation within groups,1 3 out of 24 MER as well as the outlier individuals LAR51 and LAR52 were removed.
1455	21.96	Reynolds' distances, TreeMix	69 breeds or regional monophyletic groups. In order to balance breed representation within groups, 6 out of 24 EFB and 5 out of 7 GHS as well as outlier individuals LAR51 and LAR52 were removed.
