# Supplementary material for: On the origin of European sheep as revealed by the diversity of the Balkan breeds and by optimizing population-genetic analysis tools
Source: Genet Sel Evol. 2020 May 14;52:25. doi: 10.1186/s12711-020-00545-7 (PMC7227234; doi:10.1186/s12711-020-00545-7)
Supplement: Supplementary file 3 — Additional file 3: Table S3. A 358 SNPs informative for Asian Mouflon ancestry used in BSAA. Only SNPs were considered with > 40 out of 42, > 55 out of 57 and > 67 out of 69 non-missing allele frequencies used for the pairwise AFM-PRMS, AMF-EMFM and EMFM-PRMS FST calculations, respectively. B 334 SNPs informative for Asian Mouflon ancestry used in BSAA. Only SNPs were considered with > 67 out of 69, > 55 out of 57 and > 40 out of 42 non-missing allele frequencies used for the pairwise EMFM-PRMS, AMF-EMFM and AFM-PRMS FST calculations, respectively. C 606 SNPs informative for Merino ancestry used in BSAA. Only SNPs were considered without missing allele frequencies used for the pairwise Merino-(Iberian non-Merino) FST calculations. [file 12711_2020_545_MOESM3_ESM.xlsx]

## Sheet: AdditFile 3A
Additional file 3 Table S3A. 358 SNPs informative for Asian Mouflon ancestry used in BSAA
Only SNPs were considered with >40 out of 42, >55 out of 57 and >67 out of 69 non-missing allele
frequencies used for the pairwise AFM-PRMS, AMF-mEMF and mEMF-PRMS FST calculations, respectively
Chr.	SNP code	map position	FST (AFM-PRMS)>0.5	FST (AFM-mEMF)>0.5	FST (mEMF-PRMS)<0.1
1	s40352.1	4104750	0.618471	0.833032	0.0844286
1	s68090.1	8491912	0.5537	0.706818	0.0220924
1	OAR1_25121292.1	25121292	0.750238	0.780759	-0.0146551
1	OAR1_38005791.1	38005791	0.559441	0.621158	0.00108634
1	s15031.1	38336154	0.502126	0.558433	-0.0115224
1	s13613.1	38343038	0.731019	0.718782	-0.0212532
1	DU395740_415.1	57628403	0.524923	0.77431	0.0844286
1	OAR1_82785441.1	82785441	0.514337	0.501047	-0.0183764
1	OAR1_86366957.1	86366957	0.526976	0.71447	0.0411713
1	s30877.1	93866510	0.502712	0.691461	0.0756247
1	OAR1_107103247.1	107103247	0.538441	0.679556	0.0396698
1	s71483.1	107869083	0.716324	0.808781	-0.00024387
1	OAR1_111159099.1	111159099	0.511197	0.584624	4.91536e-05
1	OAR1_117144883.1	117144883	0.515597	0.528388	-0.0173256
1	OAR1_118992470.1	118992470	0.730439	0.525	0.0413957
1	s13901.1	130951185	0.76195	0.525262	0.054032
1	OAR1_134092466.1	134092466	0.598989	0.624275	-0.0114256
1	OAR1_134361776.1	134361776	0.593598	0.642865	-0.00749338
1	OAR1_137688213.1	137688213	0.588527	0.641932	-0.0105503
1	OAR1_138245692.1	138245692	0.613108	0.812815	0.0797154
1	OAR1_141808510.1	141808510	0.696915	0.894721	0.0993316
1	OAR1_150193285.1	150193285	0.600643	0.606896	-0.0166603
1	OAR1_157363688.1	157363688	0.616671	0.782401	0.0283535
1	OAR1_169146033.1	169146033	0.538635	0.503105	-0.0151408
1	s32338.1	173322188	0.522411	0.70562	0.0319248
1	OAR1_175199648.1	175199648	0.684572	0.812815	0.0325077
1	OAR1_176728344.1	176728344	0.50001	0.612496	0.0177795
1	DU468143_519.1	187201654	0.655702	0.620136	-0.0195671
1	OAR1_195863506.1	195863506	0.746347	0.690648	-0.0178152
1	OAR1_204033889.1	204033889	0.545561	0.737154	0.0562318
1	OAR1_212647513.1	212647513	0.574603	0.541789	-0.016606
1	OAR1_216022803.1	216022803	0.549025	0.624062	-0.00861722
1	OAR1_230994116.1	230994116	0.706809	0.872606	0.0619544
1	OAR1_231356383.1	231356383	0.565084	0.600687	-0.0183312
1	OAR1_233812741.1	233812741	0.566803	0.501047	-0.0147804
1	s43010.1	251732996	0.732492	0.688346	-0.0166781
1	OAR1_256339018.1	256339018	0.648316	0.552192	0.00982277
1	OAR1_257281337.1	257281337	0.662301	0.768067	0.0230765
1	s06522.1	276012868	0.839006	0.861002	-0.0141699
1	OAR1_295631193.1	295631193	0.511515	0.523013	-0.0171913
2	OAR2_2936632.1	2936632	0.702046	0.854237	0.0562318
2	s28736.1	13322453	0.789898	0.947324	0.0876791
2	OAR2_17214533.1	17214533	0.699294	0.678732	-0.0182252
2	OAR2_40808262.1	40808262	0.523746	0.781401	0.0849815
2	OAR2_51242995.1	51242995	0.660727	0.799656	0.0426937
2	OAR2_54872059.1	54872059	0.615063	0.552192	-0.00510221
2	s31618.1	55777451	0.527272	0.68939	0.0321774
2	OAR2_68251153.1	68251153	0.689344	0.645157	-0.0107912
2	OAR2_68478941.1	68478941	0.515721	0.591416	0.00110071
2	OAR2_71497520.1	71497520	0.621771	0.775204	0.0388808
2	OAR2_75645126.1	75645126	0.557663	0.691461	0.0327278
2	OAR2_78349333.1	78349333	0.508836	0.616148	-0.00409032
2	OAR2_107945014.1	107945014	0.746347	0.896422	0.0639662
2	OAR2_114830131.1	114830131	0.728071	0.67384	-0.0174364
2	OAR2_115581139.1	115581139	0.502939	0.705543	0.0562318
2	OAR2_132883647.1	132883647	0.700802	0.54807	0.00231923
2	OAR2_135014486.1	135014486	0.759633	0.673929	-0.00401287
2	s02366.1	136708551	0.511197	0.704696	0.0640305
2	s64867.1	136753650	0.519478	0.736342	0.0961389
2	s03792.1	141309546	0.574984	0.781406	0.0619886
2	OAR2_145541734.1	145541734	0.669858	0.672165	-0.0170709
2	OAR2_152691373.1	152691373	0.50001	0.672998	0.0531476
2	OAR2_152873066.1	152873066	0.554383	0.704281	0.03005
2	OAR2_162947851.1	162947851	0.627788	0.638763	-0.0170709
2	OAR2_168597479.1	168597479	0.610774	0.807729	0.0567551
2	s04287.1	169122464	0.768137	0.591507	0.0261735
2	OAR2_169161998.1	169161998	0.835816	0.768067	-0.00919892
2	OAR2_169193692.1	169193692	0.854852	0.768067	-0.0044915
2	OAR2_179565577.1	179565577	0.637169	0.53911	0.0354942
2	OAR2_179622494.1	179622494	0.650223	0.640376	-0.0141887
2	OAR2_179693494.1	179693494	0.729545	0.854424	0.0282815
2	s61174.1	181072381	0.50078	0.632319	0.0329009
2	s35405.1	181351651	0.552051	0.58554	-0.0108613
2	s05571.1	193816397	0.840436	0.693166	0.0342741
2	OAR2_200376521.1	200376521	0.682931	0.551868	0.000442429
2	OAR2_205533418.1	205533418	0.791288	0.879143	0.0182445
2	OAR2_207542754.1	207542754	0.682931	0.737121	-0.00119799
2	OAR2_220755638.1	220755638	0.529035	0.774404	0.0969735
2	OAR2_226669930.1	226669930	0.501048	0.619615	-0.00058974
2	s72194.1	246702402	0.542677	0.610406	-0.0128077
2	OAR2_248922999.1	248922999	0.521362	0.743971	0.059175
2	OAR2_248973226.1	248973226	0.614123	0.773303	0.0262318
2	s35362.1	251500817	0.518555	0.630134	-0.00195384
2	s33284.1	262480156	0.654945	0.70371	-0.0044675
3	OAR3_2505765.1	2505765	0.741984	0.673888	-0.00917651
3	OAR3_19548373.1	19548373	0.556493	0.516343	-0.0107738
3	OAR3_27841295.1	27841295	0.685908	0.857376	0.0619886
3	OAR3_41514642.1	41514642	0.612647	0.727558	-0.00144935
3	s58478.1	41652222	0.870179	0.884618	-0.0188909
3	OAR3_46493541.1	46493541	0.532561	0.607805	-0.00163598
3	OAR3_47438589.1	47438589	0.777291	0.569567	0.0427437
3	s69708.1	61219990	0.640295	0.689177	-0.00818594
3	s67799.1	91662235	0.803514	0.788893	-0.0161961
3	OAR3_93776748.1	93776748	0.516117	0.775033	0.0975507
3	s19253.1	95978613	0.502521	0.561061	-0.00718923
3	s14754.1	98573001	0.648316	0.812815	0.0562318
3	OAR3_111294732.1	111294732	0.506743	0.697388	0.0319864
3	OAR3_118690316.1	118690316	0.678311	0.830468	0.0475125
3	OAR3_119396197.1	119396197	0.574837	0.649086	-0.00596285
3	OAR3_153758491.1	153758491	0.576307	0.704696	0.0255884
3	OAR3_167586056.1	167586056	0.5176	0.589608	0.000109871
3	s19236.1	197164608	0.595886	0.695733	0.000247052
3	OAR3_211332869.1	211332869	0.557663	0.605788	-0.00616133
3	OAR3_225191580.1	225191580	0.50078	0.648808	0.0443841
3	OAR3_232198069.1	232198069	0.5176	0.566767	-0.00451532
4	OAR4_6918677.1	6918677	0.529695	0.552757	-0.0173597
4	s53485.1	9493542	0.578012	0.787411	0.08821
4	OAR4_17214637.1	17214637	0.691942	0.552182	0.012782
4	OAR4_33552489.1	33552489	0.504257	0.527067	-0.0166684
4	OAR4_48059117.1	48059117	0.651622	0.761937	0.00967632
4	OAR4_49854907.1	49854907	0.724954	0.634906	-0.00917838
4	OAR4_50513317.1	50513317	0.739725	0.617656	-0.00693209
4	OAR4_83576387.1	83576387	0.778156	0.739552	-0.0036924
4	OAR4_107955648.1	107955648	0.534353	0.572027	-0.0132993
4	s59457.1	108026240	0.638704	0.677084	-0.00942883
4	OAR4_108623784.1	108623784	0.703816	0.604009	-0.0116869
4	s22733.1	110322665	0.657578	0.510654	0.00229913
4	s46438.1	119704462	0.684357	0.801768	0.0187732
4	OAR4_121646197.1	121646197	0.844159	0.622481	0.0612249
5	s02456.1	822465	0.508952	0.629561	0.0213312
5	OAR5_2456339.1	2456339	0.552658	0.756964	0.066135
5	OAR5_11183216.1	11183216	0.575407	0.526244	-0.017917
5	s39754.1	16683826	0.844004	0.785018	0.0251728
5	OAR5_31841862.1	31841862	0.612351	0.561031	-0.0165988
5	OAR5_32204286.1	32204286	0.549074	0.53889	-0.0181628
5	s24365.1	40204027	0.646464	0.574443	-0.0160025
5	s39679.1	40811188	0.624714	0.590936	-0.0140805
5	OAR5_45723744.1	45723744	0.594022	0.511698	-0.0149239
5	s48166.1	47493931	0.520483	0.56494	-0.0157276
5	OAR5_65708306_X.1	65708307	0.600254	0.579002	-0.0160332
5	OAR5_68691122.1	68691122	0.778711	0.628903	0.0158662
5	s08523.1	69414473	0.684213	0.831271	0.029582
5	OAR5_74142310.1	74142310	0.540384	0.533564	-0.0207254
5	OAR5_100699982.1	100699982	0.63139	0.513475	-0.000863596
5	OAR5_111467301.1	111467301	0.598989	0.686835	-0.00115728
5	OAR5_112534147.1	112534147	0.52561	0.755838	0.0622724
6	s43842.1	7379330	0.580435	0.753331	0.0283535
6	OAR6_15463335.1	15463335	0.509258	0.549381	-0.00872006
6	OAR6_23460608.1	23460608	0.68151	0.518564	0.0327402
6	OAR6_24051800.1	24051800	0.561219	0.767309	0.092615
6	OAR6_28543980.1	28543980	0.5176	0.647959	0.0299425
6	OAR6_40311379.1	40311379	0.714139	0.859142	0.0562318
6	s56396.1	42148650	0.532561	0.625171	0.00576706
6	OAR6_42282329.1	42282329	0.505408	0.707083	0.0562318
6	OAR6_47761187.1	47761187	0.542169	0.758357	0.0612249
6	s24127.1	49315236	0.513029	0.627148	0.0171689
6	OAR6_49878575.1	49878575	0.542132	0.7329	0.0481708
6	OAR6_54467420.1	54467420	0.502059	0.761937	0.0968772
6	OAR6_55564892.1	55564892	0.502059	0.696521	0.0341754
6	OAR6_57467848.1	57467848	0.682824	0.787411	0.0128088
6	OAR6_65763661.1	65763661	0.778156	0.88117	0.0325077
6	OAR6_70469134.1	70469134	0.621806	0.647959	-0.00918016
6	OAR6_71620109.1	71620109	0.612659	0.667381	-0.00570938
6	s24929.1	74993847	0.574603	0.569567	-0.0166897
6	OAR6_75829631.1	75829631	0.620157	0.555659	-0.0108224
6	OAR6_79639233.1	79639233	0.591112	0.670689	-0.0138802
6	OAR6_83695182_X.1	83695183	0.643282	0.605986	-0.0191523
6	OAR6_84052409.1	84052409	0.789898	0.813875	-0.0132594
6	OAR6_94707195.1	94707195	0.509258	0.592428	4.8295e-05
6	OAR6_95830790.1	95830790	0.514337	0.641932	0.00948336
6	s74421.1	97775190	0.597356	0.704696	0.0143689
6	OAR6_104059391.1	104059391	0.647844	0.533749	0.000718803
6	s20354.1	115927930	0.555846	0.708283	0.0264076
6	s13489.1	117157735	0.554303	0.746722	0.0479374
7	OAR7_18356443.1	18356443	0.578874	0.530832	-0.0160322
7	s52496.1	21919405	0.543774	0.596788	-0.0149858
7	OAR7_33040116.1	33040116	0.668296	0.673027	-0.0170709
7	OAR7_37386830.1	37386830	0.595689	0.703877	0.0118602
7	OAR7_37941557.1	37941557	0.682931	0.606677	-0.0125161
7	s07538.1	51354008	0.508836	0.669107	0.0124315
7	OAR7_81852396.1	81852396	0.533271	0.51269	-0.0172347
7	s35464.1	83281824	0.54049	0.667298	0.00067408
7	OAR7_88073142.1	88073142	0.524489	0.531941	-0.0179037
7	s64220.1	108191195	0.576307	0.688346	0.0163901
8	s74528.1	28905829	0.55387	0.749418	0.0562318
8	OAR8_65757264.1	65757264	0.554129	0.672157	0.00394165
8	s72483.1	67413583	0.520483	0.501998	-0.0147858
8	s21394.1	67808829	0.606745	0.691417	-0.00121435
8	OAR8_68953183.1	68953183	0.542132	0.62121	-0.00653468
8	OAR8_69502818.1	69502818	0.793141	0.865789	0.000997375
8	OAR8_80322176.1	80322176	0.538441	0.578084	-0.00810394
8	OAR8_81635650.1	81635650	0.659153	0.580837	-0.0117329
8	s01826.1	86243002	0.604009	0.745806	0.0117142
8	s16428.1	89168274	0.627788	0.691417	-0.00861722
9	s28684.1	396949	0.550018	0.591472	-0.0169272
9	s59478.1	24315465	0.726429	0.525262	0.0331121
9	s73056.1	31152353	0.503489	0.727553	0.0560335
9	OAR9_31835832.1	31835832	0.516117	0.535572	-0.0166603
9	OAR9_35203437.1	35203437	0.619112	0.837392	0.0867868
9	OAR9_67126426.1	67126426	0.640315	0.720698	0.00629604
9	OAR9_91060994.1	91060994	0.532603	0.621056	-0.00363606
10	s57541.1	12118874	0.52315	0.768776	0.0783676
10	OAR10_18125946.1	18125946	0.685888	0.704696	-0.0141196
10	OAR10_18203955.1	18203955	0.727408	0.512758	0.0845784
10	OAR10_18217509.1	18217509	0.921389	0.705962	0.0884905
10	OAR10_20647720.1	20647720	0.538635	0.660093	0.00648823
10	OAR10_27749471_X.1	27749472	0.605331	0.667196	-0.00927287
10	OAR10_37886155.1	37886155	0.695118	0.640998	-0.0109559
10	OAR10_44615697.1	44615697	0.544748	0.705543	0.0325077
10	OAR10_44631904.1	44631904	0.544748	0.705543	0.0325077
10	OAR10_49548443.1	49548443	0.515721	0.662867	0.0383312
10	OAR10_55660562.1	55660562	0.578141	0.501847	-2.34946e-05
10	OAR10_62158653.1	62158653	0.566387	0.682026	0.013987
10	OAR10_62928758.1	62928758	0.5537	0.668172	0.00508576
10	s14742.1	91595221	0.633073	0.767869	0.0136687
10	s74523.1	93691241	0.719881	0.551542	0.0272481
11	s31598.1	25117641	0.662185	0.539868	-0.00312478
11	s47430.1	47171646	0.784704	0.671271	0.00261
11	OAR11_65065020.1	65065020	0.533271	0.641108	0.0126179
12	OAR12_14439559.1	14439559	0.758138	0.764674	-0.0136811
12	OAR12_16453438.1	16453438	0.791288	0.677908	-2.81138e-06
12	OAR12_22840561.1	22840561	0.500621	0.684513	0.0518082
12	s59083.1	26696362	0.784704	0.671271	0.00261
12	s40461.1	29218875	0.620148	0.609622	-0.0169753
12	OAR12_33223207.1	33223207	0.658229	0.594524	-0.00960497
12	s45921.1	43686986	0.679852	0.538983	0.00356251
12	OAR12_48310169.1	48310169	0.835816	0.814604	-0.0153208
12	OAR12_48668581.1	48668581	0.558044	0.678867	0.00853921
12	OAR12_49215788.1	49215788	0.54049	0.761937	0.0797154
12	s74853.1	77065518	0.540828	0.608713	-0.0048776
13	OAR13_961968.1	961968	0.801906	0.898066	0.0188355
13	s10154.1	4148192	0.549689	0.708621	0.0325077
13	s51139.1	12171806	0.533922	0.759326	0.0720618
13	OAR13_32542845.1	32542845	0.754011	0.553704	0.0338471
13	OAR13_43440780.1	43440780	0.505408	0.634216	-0.00688754
13	s13760.1	45184479	0.552544	0.624062	-0.00861722
13	OAR13_46154111.1	46154111	0.511197	0.51269	-0.0165491
13	s06519.1	49068949	0.578141	0.550415	-0.0187153
13	s07247.1	58299438	0.779973	0.657322	0.0106584
13	s10838.1	70935261	0.660948	0.568449	-0.00388545
13	s25040.1	81736690	0.578131	0.587675	-0.019919
13	OAR13_85176472.1	85176472	0.513029	0.513681	-0.0145646
14	s70110.1	5156039	0.660727	0.511653	0.00529698
14	OAR14_16757677.1	16757677	0.663748	0.787411	0.0280294
14	OAR14_18527787.1	18527787	0.704617	0.523013	0.0264535
14	OAR14_19525237.1	19525237	0.659288	0.624062	-0.0177457
14	OAR14_30241992.1	30241992	0.646374	0.673069	-0.0145644
14	s15560.1	50517399	0.605091	0.821662	0.0821596
14	s19576.1	57452324	0.659288	0.588672	-0.00698501
15	OAR15_1182811.1	1182811	0.530798	0.501184	-0.0187002
15	OAR15_1426735.1	1426735	0.754011	0.526198	0.0508126
15	OAR15_1488783.1	1488783	0.620157	0.564902	-0.0165988
15	OAR15_22435780.1	22435780	0.515163	0.680547	0.0325077
15	s73862.1	30030644	0.951742	0.783406	0.0544933
15	s46519.1	32503572	0.731453	0.757645	-0.00552957
15	OAR15_34512243.1	34512243	0.646063	0.777896	0.00958847
15	OAR15_38553312.1	38553312	0.502939	0.705543	0.0562318
15	OAR15_43452819.1	43452819	0.674468	0.620677	-0.0044264
15	s67175.1	68558354	0.507945	0.525	-0.0171913
15	OAR15_71273649.1	71273649	0.781493	0.923916	0.0797154
15	OAR15_76674101.1	76674101	0.741984	0.740566	-0.0165721
15	OAR15_77309192.1	77309192	0.709345	0.580504	0.033594
15	s36590.1	78846398	0.667297	0.568091	0.00719373
15	OAR15_79929526.1	79929526	0.597441	0.587652	-0.0226927
15	s74843.1	79985756	0.659153	0.844377	0.0754876
15	OAR15_88603702.1	88603702	0.607112	0.559479	-0.0118204
16	OAR16_10523612.1	10523612	0.502152	0.734327	0.0797154
16	s04585.1	10632001	0.606164	0.775033	0.033956
16	OAR16_10687928.1	10687928	0.633888	0.691573	-0.0165339
16	OAR16_16177979.1	16177979	0.565084	0.694541	0.0111989
16	OAR16_21001531.1	21001531	0.702309	0.863436	0.0641869
16	OAR16_21343629.1	21343629	0.663609	0.757774	0.000566037
16	s59907.1	26897000	0.77652	0.880258	0.0325077
16	OAR16_31790783.1	31790783	0.580197	0.699843	0.00067408
16	OAR16_32070290.1	32070290	0.518555	0.583516	-0.0135151
16	OAR16_32866225.1	32866225	0.696915	0.811802	0.0249384
16	OAR16_36498470.1	36498470	0.612351	0.589496	-0.0159293
16	OAR16_39062204.1	39062204	0.706809	0.721208	-0.0158683
16	OAR16_46027470.1	46027470	0.654155	0.60973	-0.014791
16	OAR16_48105833.1	48105833	0.532603	0.587202	-0.0130167
16	OAR16_56050637.1	56050637	0.555846	0.569161	-0.0191085
16	OAR16_72885454.1	72885454	0.693575	0.504197	0.0315328
17	OAR17_6254760.1	6254760	0.634756	0.725926	-0.00195384
17	OAR17_31940034.1	31940034	0.555884	0.522315	-0.0220931
17	OAR17_31971576.1	31971576	0.5176	0.522315	-0.018086
17	OAR17_42846302.1	42846302	0.547749	0.675387	0.00406514
17	OAR17_47640092.1	47640092	0.534353	0.589087	-0.00935695
17	s43833.1	52421451	0.716324	0.78182	-0.0120324
17	OAR17_56939842.1	56939842	0.620157	0.500189	-0.0031945
17	OAR17_56996543.1	56996543	0.575407	0.500189	-0.0151138
17	OAR17_63286731.1	63286731	0.595886	0.80839	0.0700249
17	s72201.1	64389126	0.653255	0.837174	0.0712001
17	OAR17_70700847.1	70700847	0.602297	0.625171	-0.0101782
17	OAR17_72853396.1	72853396	0.668296	0.721916	-0.0117684
18	OAR18_9229429.1	9229429	0.54289	0.670341	0.00224546
18	s57465.1	12116279	0.729545	0.801768	-0.0042242
18	s36582.1	19588562	0.553796	0.528148	-0.0160184
18	s72546.1	21100488	0.505408	0.707083	0.0562318
18	OAR18_21202002.1	21202002	0.565881	0.630937	-0.0132594
18	s44298.1	22168454	0.502939	0.705543	0.0562318
18	OAR18_23478564.1	23478564	0.696706	0.572962	0.0106581
18	OAR18_33774245.1	33774245	0.791288	0.720698	-0.0137168
18	OAR18_45820616.1	45820616	0.54049	0.761937	0.0797154
18	s38326.1	45972481	0.582825	0.63967	-0.00785141
18	OAR18_46393512.1	46393512	0.684572	0.812815	0.0325077
18	OAR18_53639101_X.1	53639102	0.596874	0.538983	-0.0170556
18	s16730.1	62878180	0.597356	0.738684	0.0352491
18	OAR18_66180907.1	66180907	0.507876	0.708621	0.0562318
18	s11355.1	67439017	0.648613	0.841194	0.0714187
18	OAR18_70842719.1	70842719	0.538994	0.623378	-0.00269181
19	OAR19_2299095.1	2299095	0.813422	0.863436	0.000247052
19	OAR19_20140394.1	20140394	0.700802	0.618532	-0.0162389
19	OAR19_28136971.1	28136971	0.509363	0.612496	0.00854635
19	OAR19_29776311.1	29776311	0.669858	0.756964	0.00224428
19	s28334.1	34681571	0.549674	0.638726	-0.00917146
19	OAR19_41413437.1	41413437	0.618685	0.73629	0.0190524
19	OAR19_48866188.1	48866188	0.657298	0.7462	0.00304347
19	OAR19_58336653.1	58336653	0.504472	0.735741	0.0797154
19	s15890.1	60854778	0.555884	0.7076	0.0429421
20	OAR20_12280341.1	12280341	0.616635	0.789657	0.0562318
20	s05584.1	19227946	0.50078	0.52428	-0.011064
20	s06814.1	19326875	0.598564	0.52428	-0.0161026
20	s06051.1	19824403	0.540267	0.563969	-0.0110774
20	OAR20_25739180.1	25739180	0.53873	0.640376	-0.00616339
20	s35192.1	34967700	0.650257	0.597971	-0.0095609
20	s69641.1	36167781	0.536613	0.594125	-0.00242454
20	s08824.1	43291957	0.640315	0.830468	0.0833561
20	s58854.1	54050517	0.644432	0.645062	-0.0161961
20	s11603.1	54394570	0.573673	0.751362	0.0581097
20	OAR20_54497778.1	54497778	0.840436	0.674814	0.0412301
21	s45175.1	39519058	0.512518	0.678867	0.0325077
22	OAR22_5165602.1	5165602	0.677391	0.715367	-0.0128951
22	s06676.1	8774883	0.554129	0.692292	0.0187025
22	OAR22_30600446.1	30600446	0.578131	0.757645	0.0399606
22	s50336.1	46082730	0.751766	0.856868	0.0110415
22	OAR22_46673520.1	46673520	0.556732	0.738572	0.039547
22	OAR22_53124914.1	53124914	0.692041	0.722747	-0.0156762
23	OAR23_6919941.1	6919941	0.682644	0.673069	-0.00948015
23	OAR23_12658152.1	12658152	0.510342	0.570028	-0.023614
23	DU313102_671.1	18154107	0.640295	0.768641	0.024957
23	OAR23_27658605.1	27658605	0.669858	0.705962	-0.0120791
23	s03581.1	36279058	0.50078	0.706799	0.0873464
23	OAR23_39401985.1	39401985	0.529965	0.60206	0.000964371
23	OAR23_39546165.1	39546165	0.540384	0.641932	0.00149752
23	OAR23_39613711.1	39613711	0.618685	0.751582	0.0267508
23	s57851.1	39714319	0.519478	0.562101	-0.00842627
23	OAR23_39944789.1	39944789	0.553796	0.583707	-0.0119321
23	OAR23_47967591.1	47967591	0.595689	0.596208	-0.0194335
23	s41254.1	48073422	0.618685	0.770975	0.0426937
23	OAR23_48086126.1	48086126	0.874646	0.837174	-0.0141609
23	OAR23_57543161.1	57543161	0.579457	0.745355	0.0325255
23	OAR23_58573972.1	58573972	0.504472	0.518944	-0.0137208
24	s48115.1	11349661	0.669846	0.640064	-0.0147858
24	s58194.1	11933144	0.575961	0.664654	-0.0155856
24	OAR24_28699670.1	28699670	0.873319	0.963092	0.0336478
25	s01113.1	18657658	0.557663	0.500189	-0.0163344
25	OAR25_25454266.1	25454266	0.557663	0.737121	0.0651558
25	s53175.1	29127322	0.700802	0.690648	-0.0205449
25	s49129.1	35038070	0.598989	0.529926	-0.0158744
26	OAR26_17058139.1	17058139	0.647575	0.836368	0.0797154
26	OAR26_25594436.1	25594436	0.529695	0.705515	0.0493387
26	OAR26_29227462.1	29227462	0.552324	0.720698	0.0485476
26	s27201.1	29446083	0.543774	0.671909	-0.00514083
26	OAR26_30250587.1	30250587	0.731019	0.583707	0.00961072
26	OAR26_36719837.1	36719837	0.588443	0.599822	-0.0113467
26	s52984.1	44026341	0.685641	0.740566	-0.00724168
26	OAR26_47546121_X.1	47546121	0.682518	0.653499	-0.0124188
26	OAR26_48008586.1	48008586	0.513029	0.737089	0.0914641

## Sheet: AdditFile 3B
Additional file 3 Table S3B. 334 SNPs informative for European Mouflon ancestry used in BSAA
Only SNPs were considered with >67 out of 69, >55 out of 57 and >40 out of 42 non-missing allele
frequencies used for the pairwise mEMF-PRMS FST, AMF-mEMFm and AFM-PRMS FST calculations, respectively
Chr.	SNP code	map position	FST (E-PRMS)>0.6	FST (AFM-mEMF)>0.6	FST (mEMF-PRMS)<0.1
1	OAR1_119154049.1	119154049	0.664004	0.704696	0.00198171
1	OAR1_137004604.1	137004604	0.747768	0.645157	0.0148751
1	OAR1_138571443.1	138571443	0.698299	0.789657	-0.0178455
1	OAR1_14717841.1	14717841	0.630469	0.737089	0.0385468
1	OAR1_153339223.1	153339223	0.627829	0.689754	-0.0257504
1	OAR1_155810736.1	155810736	0.626137	0.812815	0.00467822
1	OAR1_160339673.1	160339673	0.768816	0.847966	0.00268102
1	OAR1_182179090.1	182179090	0.822254	0.698616	0.0766502
1	OAR1_20118195.1	20118195	0.664139	0.647803	0.00311388
1	OAR1_202259180.1	202259180	0.698299	0.859142	0.00941723
1	OAR1_204970872.1	204970872	0.605063	0.608453	0.00363825
1	OAR1_206552578.1	206552578	0.646337	0.822469	0.0581587
1	OAR1_210014196.1	210014196	0.841101	0.901465	-0.0240059
1	OAR1_210545178.1	210545178	0.778188	0.652498	0.0519165
1	OAR1_213320781.1	213320781	0.635734	0.782536	-0.0141275
1	OAR1_21607699.1	21607699	0.773728	0.673027	0.068057
1	OAR1_224274616.1	224274616	0.608015	0.833032	0.0514404
1	OAR1_225604895.1	225604895	0.713073	0.61737	0.0500435
1	OAR1_226711204.1	226711204	0.714187	0.636394	0.00747086
1	OAR1_234552208.1	234552208	0.612627	0.775033	0.026239
1	OAR1_244216286.1	244216286	0.642418	0.82879	0.0288309
1	OAR1_270463506.1	270463506	0.673768	0.609074	0.00631145
1	OAR1_271748239_X.1	271748240	0.675701	0.866544	0.092417
1	OAR1_278447797.1	278447797	0.66178	0.788451	-0.02118
1	OAR1_280183511.1	280183511	0.66945	0.626989	-0.0169238
1	OAR1_282768468.1	282768468	0.646071	0.737154	-0.0193848
1	OAR1_287470061.1	287470061	0.645256	0.647803	-0.00893795
1	OAR1_43448305.1	43448305	0.624172	0.705962	0.0123913
1	OAR1_44185492.1	44185492	0.633874	0.738588	-0.015346
1	OAR1_54989563.1	54989563	0.62187	0.768641	0.0766518
1	OAR1_68635821.1	68635821	0.602476	0.676259	0.0509766
1	OAR1_73783528.1	73783528	0.679759	0.647803	0.00621906
1	OAR1_80423494.1	80423494	0.725617	0.783665	-0.025006
1	OAR1_91659037_X.1	91659037	0.640084	0.727981	0.00122172
1	s02700.1	202242640	0.747987	0.678867	0.0346487
1	s21404.1	3230453	0.635201	0.695733	-0.0218024
1	s24558.1	95327719	0.609116	0.610876	0.00363825
1	s30496.1	176114999	0.822739	0.811239	-0.0222203
1	s30662.1	271284322	0.74274	0.608961	0.0795455
1	s38356.1	49856688	0.605052	0.782401	0.0146328
1	s47703.1	2240271	0.674871	0.775897	0.00537877
1	s52219.1	56654200	0.744065	0.751362	0.00363825
1	s54235.1	69195101	0.634419	0.829626	0.0884922
1	s74070.1	272972344	0.647669	0.831271	0.0216543
2	OAR2_109680498.1	109680498	0.71222	0.768067	0.0239099
2	OAR2_113952627.1	113952627	0.616955	0.834015	0.0373604
2	OAR2_114207253.1	114207253	0.75056	0.811239	-0.0204535
2	OAR2_115348402.1	115348402	0.633874	0.647399	-0.0278446
2	OAR2_116465453.1	116465453	0.639139	0.836555	0.0555452
2	OAR2_129873469.1	129873469	0.680518	0.615334	0.026868
2	OAR2_144088913.1	144088913	0.633115	0.716467	-0.023027
2	OAR2_158283901.1	158283901	0.747987	0.942456	0.0678864
2	OAR2_174904938.1	174904938	0.626983	0.677185	-0.0260242
2	OAR2_189119327.1	189119327	0.663353	0.903338	0.0889023
2	OAR2_189892135.1	189892135	0.655767	0.820129	0.088044
2	OAR2_191574535.1	191574535	0.628675	0.812815	0.0127865
2	OAR2_209720831.1	209720831	0.610272	0.852255	0.0697136
2	OAR2_209746295.1	209746295	0.62943	0.726488	-0.0259945
2	OAR2_209984273.1	209984273	0.615179	0.784231	0.0540003
2	OAR2_23466335_X.1	23466335	0.649072	0.641974	-0.0202634
2	OAR2_238891812.1	238891812	0.730315	0.678833	-0.00340827
2	OAR2_251268754.1	251268754	0.62454	0.833476	0.0547167
2	OAR2_254943391.1	254943391	0.645256	0.88117	0.0676182
2	OAR2_37014878.1	37014878	0.66178	0.708621	-0.0233412
2	OAR2_57602414.1	57602414	0.639139	0.686518	-0.0280896
2	OAR2_63990925.1	63990925	0.628675	0.61737	0.00187965
2	OAR2_78553253.1	78553253	0.77003	0.623546	0.0720961
2	OAR2_78671395.1	78671395	0.653757	0.738684	0.02998
2	OAR2_78681843.1	78681843	0.717788	0.768825	0.0350675
2	OAR2_78764166_X.1	78764166	0.717788	0.768825	0.0350675
2	OAR2_78825486.1	78825486	0.717788	0.768825	0.0350675
2	OAR2_7954574.1	7954574	0.734734	0.904431	0.0718767
2	OAR2_8002620.1	8002620	0.666491	0.879987	0.0744139
2	OAR2_83138109.1	83138109	0.673701	0.754269	-0.00836214
2	OAR2_85601895.1	85601895	0.666491	0.78182	-0.0164358
2	s05642.1	41745939	0.637741	0.861002	0.091303
2	s09491.1	114298015	0.745055	0.700552	-0.000604265
2	s45258.1	94131327	0.666491	0.755251	-0.0236211
2	s46459.1	146830263	0.671275	0.808781	-0.0150104
2	s53229.1	74324306	0.617771	0.755215	-0.020458
2	s61909.1	1681044	0.643625	0.882081	0.0648557
2	s63023.1	1825755	0.626983	0.859142	0.0516192
3	OAR3_106713697.1	106713697	0.633874	0.709221	-0.0257311
3	OAR3_113978591.1	113978591	0.907968	0.808781	0.0862918
3	OAR3_121291731.1	121291731	0.64281	0.619404	0.00187965
3	OAR3_124547379.1	124547379	0.679759	0.624373	0.0237934
3	OAR3_130794639.1	130794639	0.764553	0.788451	-0.0204877
3	OAR3_133860329.1	133860329	0.643169	0.622033	-0.011885
3	OAR3_134285694_X.1	134285695	0.696098	0.859142	0.000461564
3	OAR3_135468850.1	135468850	0.696831	0.649648	0.0187236
3	OAR3_143273907.1	143273907	0.677277	0.835717	0.026239
3	OAR3_155932611.1	155932611	0.678235	0.718782	0.00198171
3	OAR3_158584850_X.1	158584851	0.693271	0.701279	-0.0267175
3	OAR3_166244306.1	166244306	0.749318	0.649648	0.0658322
3	OAR3_167158527.1	167158527	0.633874	0.632012	-0.0220701
3	OAR3_173871809.1	173871809	0.747987	0.61737	0.0869816
3	OAR3_174049315_X.1	174049316	0.658222	0.752131	0.0670175
3	OAR3_1842427.1	1842427	0.686562	0.605471	-0.00343923
3	OAR3_185518285.1	185518285	0.6238	0.80839	0.0246669
3	OAR3_185527791.1	185527791	0.6238	0.782401	0.00344824
3	OAR3_204009609.1	204009609	0.608529	0.734327	-0.0264995
3	OAR3_204017734.1	204017734	0.646071	0.737154	-0.0193848
3	OAR3_27877706.1	27877706	0.628667	0.666699	-0.0250824
3	OAR3_42219054.1	42219054	0.759106	0.856456	-0.023027
3	OAR3_45905654.1	45905654	0.714493	0.858167	-0.00660466
3	OAR3_88546737.1	88546737	0.62943	0.6373	-0.0173525
3	s15803.1	174306565	0.9104	0.837627	0.0572374
3	s19563.1	111269870	0.826428	0.707952	0.0663983
3	s24075.1	177875917	0.747987	0.647803	0.0578907
3	s33877.1	38694064	0.668292	0.782658	0.075219
3	s37854.1	148313551	0.600527	0.808781	0.0297876
3	s47344.1	140459815	0.655122	0.638265	-0.0247494
3	s49045.1	112539228	0.699437	0.714953	-0.0187047
3	s53763.1	66991635	0.790527	0.711829	0.0362392
3	s58787.1	179042970	0.777214	0.773063	-0.0115996
3	s67987.1	14505278	0.777214	0.638709	0.0855209
3	s72997.1	181931934	0.679929	0.7834	-0.016466
3	s73027.1	228584963	0.908455	0.930163	0.00363825
3	s73480.1	110898541	0.697471	0.755468	-0.0264723
4	OAR4_1086189.1	1086189	0.633696	0.704538	-0.0225044
4	OAR4_10917301.1	10917301	0.810078	0.860542	0.032619
4	OAR4_119618487.1	119618487	0.746157	0.796701	0.0350675
4	OAR4_121393593.1	121393593	0.613968	0.775897	0.029827
4	OAR4_4089591_X.1	4089592	0.814703	0.805286	0.00049441
4	OAR4_54817254_X.1	54817255	0.67232	0.703439	-0.012555
4	OAR4_54885111.1	54885111	0.732442	0.756847	-0.026362
4	OAR4_54924754.1	54924754	0.711418	0.820854	0.0129944
4	OAR4_54958246_X.1	54958247	0.786198	0.820854	-0.0254375
4	OAR4_56655631.1	56655631	0.720602	0.807456	-0.0223729
4	OAR4_58649518.1	58649518	0.683208	0.628903	-0.0217102
4	OAR4_60368833.1	60368833	0.857176	0.831271	-0.0126495
4	OAR4_97190711.1	97190711	0.752068	0.673027	0.00815339
4	OAR4_98145910.1	98145910	0.79352	0.734327	0.0224445
4	OAR4_98179556.1	98179556	0.830178	0.98186	0.0830939
4	s08322.1	5702728	0.662567	0.834279	0.000914512
4	s29569.1	61613997	0.75174	0.639048	0.0477909
4	s70141.1	11631856	0.664577	0.737121	0.0509766
5	OAR5_29007941.1	29007941	0.679	0.615334	0.0217239
5	OAR5_31906723.1	31906723	0.614003	0.722017	0.0320171
5	OAR5_55827200.1	55827200	0.696831	0.65881	0.0140561
5	OAR5_66840132.1	66840132	0.709199	0.690648	-0.011885
5	OAR5_7698825.1	7698825	0.66945	0.783406	0.0831919
5	OAR5_82297168.1	82297168	0.701592	0.666699	-0.00913073
5	OAR5_88047810.1	88047810	0.81111	0.726749	0.0381081
5	OAR5_88652634.1	88652634	0.892731	0.815734	0.0449112
5	s04271.1	54216089	0.809378	0.922893	0.00383674
5	s18211.1	39496345	0.715433	0.861002	0.0395183
5	s28119.1	45302558	0.637741	0.635065	-0.0278131
5	s73176.1	48915338	0.663273	0.768641	0.0385468
5	s75390.1	48423665	0.815293	0.707083	0.07982
6	OAR6_10012188.1	10012188	0.676618	0.860212	0.061863
6	OAR6_107489438_X.1	107489439	0.860868	0.803217	0.00795524
6	OAR6_20167141.1	20167141	0.644692	0.612496	-0.0260628
6	OAR6_20764796_X.1	20764797	0.627829	0.647803	-0.0142578
6	OAR6_42930840.1	42930840	0.725617	0.857376	0.000312326
6	OAR6_70727398.1	70727398	0.685438	0.76112	-0.0272021
6	OAR6_8440467.1	8440467	0.635072	0.622371	-0.0224572
6	s00416.1	105192628	0.758432	0.774404	-0.0202305
6	s39494.1	67704906	0.608529	0.61737	-0.012149
7	OAR7_18924134.1	18924134	0.654597	0.677739	-0.0275359
7	OAR7_22481297.1	22481297	0.651357	0.745355	0.00520004
7	OAR7_37360191.1	37360191	0.782249	0.943844	0.0540003
7	OAR7_37954787.1	37954787	0.698436	0.61749	-0.00473613
7	OAR7_4918344.1	4918344	0.627904	0.635758	-0.0200678
7	OAR7_60254585.1	60254585	0.794621	0.802527	-0.0196247
7	OAR7_67264735.1	67264735	0.869896	0.819379	0.0210226
7	OAR7_71832636.1	71832636	0.730898	0.843506	0.0233357
7	OAR7_73485550.1	73485550	0.6593	0.837392	0.0508126
7	OAR7_8208847.1	8208847	0.646886	0.677185	-0.0153051
7	OAR7_83594604.1	83594604	0.733048	0.6994	-0.011907
7	OAR7_83902188.1	83902188	0.831325	0.96315	0.0494976
7	OAR7_8930170.1	8930170	0.66178	0.836368	0.00373788
7	OAR7_90653147.1	90653147	0.610287	0.789657	0.00670692
7	s07104.1	69369145	0.731987	0.759326	-0.024892
7	s17550.1	47067597	0.863035	0.859142	-0.0101895
7	s35696.1	93514567	0.759494	0.768067	0.00363825
7	s40127.1	13681881	0.626983	0.677185	-0.0260242
7	s57793.1	107429389	0.739402	0.726488	-0.0088578
7	s68841.1	81773651	0.733048	0.857966	0.0182634
7	s75063.1	106610710	0.710106	0.80839	-0.0162727
8	OAR8_1106783.1	1106783	0.617771	0.757645	-0.0149746
8	OAR8_21493675.1	21493675	0.626137	0.786035	-0.0155345
8	OAR8_23402353.1	23402353	0.706987	0.857376	0.00391967
8	OAR8_25788430.1	25788430	0.765843	0.923112	0.0334129
8	OAR8_35362564.1	35362564	0.665776	0.668121	-0.0190611
8	OAR8_5436838.1	5436838	0.668062	0.64711	-0.011885
8	OAR8_66709622.1	66709622	0.733048	0.861792	0.0258107
8	s01896.1	43193599	0.688139	0.833032	-0.0127481
8	s03657.1	41293560	0.620924	0.65381	-0.021744
8	s15146.1	64897122	0.782249	0.788451	-0.0088578
8	s74313.1	7346595	0.730613	0.615334	0.065175
9	OAR9_18087803.1	18087803	0.662567	0.812815	-0.00851536
9	OAR9_2339172.1	2339172	0.684444	0.902237	0.0946277
9	OAR9_30618238.1	30618238	0.694525	0.815734	0.00814202
9	OAR9_64391139.1	64391139	0.600399	0.670341	-0.0264755
9	OAR9_70242519.1	70242519	0.732442	0.811239	-0.0144849
9	OAR9_75520639.1	75520639	0.685136	0.879167	0.058837
9	OAR9_98559890.1	98559890	0.634941	0.64286	-0.0238719
9	s12119.1	41247511	0.613866	0.663503	-0.0267175
9	s31696.1	53058172	0.776743	0.882081	-0.0126328
9	s34692.1	34347209	0.805083	0.820854	-0.0233316
9	s54064.1	35121281	0.642418	0.809327	0.0152823
10	OAR10_18066560.1	18066560	0.798535	0.787244	-0.00459569
10	OAR10_20153574.1	20153574	0.646496	0.781909	0.0925059
10	OAR10_24374157.1	24374157	0.662567	0.61737	0.0162185
10	OAR10_35783204.1	35783204	0.787203	0.674229	0.0471451
10	OAR10_45065959.1	45065959	0.629871	0.73629	0.0385468
10	OAR10_72857225.1	72857225	0.713587	0.631245	-0.00456387
10	s45266.1	14955857	0.807516	0.923019	0.0248142
10	s62220.1	92261592	0.814113	0.812815	-0.011907
10	s74408.1	93712311	0.695407	0.767309	0.0509766
11	OAR11_1077963.1	1077963	0.697565	0.707083	-0.0124643
11	OAR11_14785.1	14785	0.808081	0.806464	-0.0209522
11	OAR11_39405168.1	39405168	0.878714	0.787244	0.0730174
11	s27305.1	47963165	0.654098	0.814887	0.022649
11	s29694.1	54891357	0.738002	0.74451	-0.0233316
11	s39944.1	31970304	0.686521	0.601984	0.0276263
11	s42106.1	15921947	0.628667	0.668121	-0.0278404
12	OAR12_18332392.1	18332392	0.643506	0.610752	-0.0218419
12	OAR12_21583285.1	21583285	0.729236	0.671303	-0.0158902
12	OAR12_22933036.1	22933036	0.695158	0.861792	0.0463128
12	OAR12_2816775.1	2816775	0.73059	0.865789	0.0399741
12	OAR12_31853529.1	31853529	0.658801	0.752899	0.0670175
12	OAR12_32658402.1	32658402	0.697861	0.650494	-0.0257966
12	OAR12_43172807.1	43172807	0.694266	0.738099	-0.023997
12	OAR12_48098839.1	48098839	0.676618	0.685246	-0.0220701
12	OAR12_49026424.1	49026424	0.630193	0.755251	-0.013059
12	OAR12_55542671.1	55542671	0.631066	0.767309	0.0995013
12	s44026.1	31618623	0.609144	0.637488	0.0192886
12	s49309.1	56773509	0.662567	0.61737	0.0162185
12	s61470.1	31304392	0.765586	0.879836	0.0805091
13	OAR13_27400002.1	27400002	0.601885	0.812128	0.0607751
13	OAR13_27775019.1	27775019	0.714493	0.675502	0.00606925
13	OAR13_4433458.1	4433458	0.648407	0.879167	0.0875841
13	OAR13_60821868.1	60821868	0.646071	0.649648	-0.0037145
13	OAR13_60855392.1	60855392	0.715202	0.788451	-0.022402
13	OAR13_61475864.1	61475864	0.69362	0.847202	0.0556859
13	OAR13_6553654.1	6553654	0.613968	0.65587	-0.0231998
13	OAR13_7579487.1	7579487	0.814703	0.859142	-0.026362
13	OAR13_81850424.1	81850424	0.656085	0.657598	-0.0254377
13	s00053.1	36881747	0.626375	0.690007	0.00721797
13	s02941.1	26033578	0.626983	0.735741	-0.0250625
13	s10589.1	73383201	0.702012	0.7076	0.00363825
13	s17955.1	54121064	0.830751	0.786035	0.0136586
13	s47781.1	60803106	0.664139	0.708621	-0.0152604
13	s73266.1	27348199	0.773944	0.753946	-0.0260628
13	s75919.1	84019420	0.714493	0.860116	-0.000467352
14	OAR14_15268863.1	15268863	0.646071	0.812815	0.00292335
14	OAR14_42282174.1	42282174	0.657871	0.619615	-0.0209522
14	s02382.1	16993685	0.681277	0.882081	0.046873
14	s43627.1	47793045	0.664139	0.644108	-0.00211834
14	s74347.1	13121070	0.627829	0.88117	0.0835819
15	OAR15_12863552.1	12863552	0.665062	0.825153	0.00157867
15	OAR15_21447465.1	21447465	0.73539	0.845799	0.0831919
15	OAR15_34674988.1	34674988	0.629216	0.631456	0.00363825
15	OAR15_57530994.1	57530994	0.839794	0.91252	0.0398746
15	OAR15_75169402.1	75169402	0.814703	0.903338	-0.0144849
15	s23536.1	43350165	0.747987	0.678867	0.0346487
15	s43584.1	31532064	0.697079	0.670341	-0.0056976
15	s54590.1	70660622	0.6917	0.638709	0.0141608
15	s67655.1	80933433	0.67235	0.676259	0.00363825
16	OAR16_42645135.1	42645135	0.830178	0.860116	-0.0248455
16	OAR16_44884811.1	44884811	0.613968	0.687163	-0.0190165
16	OAR16_45922214.1	45922214	0.620204	0.784072	0.0121756
16	OAR16_71364480.1	71364480	0.655767	0.704538	-0.0246639
16	OAR16_71412579.1	71412579	0.647679	0.782658	0.0995013
16	OAR16_72216389.1	72216389	0.628675	0.761937	-0.0146607
16	s09214.1	68159065	0.712616	0.822469	0.0129944
16	s65382.1	6700179	0.719676	0.747045	-0.0192466
17	OAR17_21798561.1	21798561	0.734833	0.660311	-0.00594216
17	OAR17_22571786.1	22571786	0.635724	0.829626	0.0963393
17	OAR17_25389294.1	25389294	0.607931	0.64286	-0.0231624
17	OAR17_27564239.1	27564239	0.697285	0.829748	0.0855025
17	OAR17_42935623.1	42935623	0.700905	0.603555	-0.000771626
17	OAR17_62479622.1	62479622	0.814703	0.943087	0.0215097
17	OAR17_8394134.1	8394134	0.766491	0.752899	-0.011885
17	s24473.1	61719601	0.634953	0.735552	-0.00292867
17	s25730.1	69584153	0.726143	0.610752	0.0281117
17	s36037.1	64437850	0.684444	0.833128	0.00712758
17	s45473.1	65668568	0.636305	0.70562	-0.0236788
18	OAR18_12936929.1	12936929	0.692805	0.720698	0.0192886
18	OAR18_15803317.1	15803317	0.810532	0.922128	0.00841731
18	OAR18_43839178.1	43839178	0.618973	0.64541	0.0192886
18	OAR18_48581089.1	48581089	0.69463	0.903338	0.0456178
18	OAR18_49779319.1	49779319	0.654492	0.755143	-0.00708662
18	OAR18_54074871.1	54074871	0.729737	0.750793	-0.0217726
18	OAR18_65104989_X.1	65104990	0.638868	0.756154	0.0299485
18	s19585.1	67322777	0.711997	0.787575	-0.0184933
18	s31152.1	19734572	0.696098	0.675502	-0.00835665
18	s36487.1	66616497	0.704922	0.642259	-0.0148419
18	s36739.1	25195369	0.742092	0.74507	-0.0170814
18	s65983.1	15464141	0.759736	0.942598	0.0845649
19	OAR19_1721354.1	1721354	0.747322	0.923916	0.0405196
19	OAR19_4909181.1	4909181	0.814703	0.708621	0.07982
19	OAR19_62810342.1	62810342	0.690988	0.901782	0.0775752
19	s43044.1	50331953	0.611849	0.666699	-0.0256975
19	s47390.1	55059035	0.679759	0.813936	-0.013059
19	s61770.1	5074186	0.662567	0.619404	0.0187908
19	s75727.1	29729992	0.846681	0.760632	0.0555452
20	OAR20_10283256.1	10283256	0.608529	0.61737	-0.012149
20	OAR20_13743375.1	13743375	0.626983	0.61737	-0.0032778
20	OAR20_29105617.1	29105617	0.672011	0.637028	-0.00567025
20	OAR20_38142478.1	38142478	0.715912	0.710158	0.00509057
20	OAR20_44320222.1	44320222	0.715552	0.602225	0.0405811
21	OAR21_24820440.1	24820440	0.715202	0.678867	0.0141608
21	OAR21_52385914.1	52385914	0.890833	0.782401	0.0807128
21	s16305.1	47345885	0.697565	0.836368	-0.00910059
21	s51905.1	51804133	0.7313	0.677185	0.0194928
21	s57567.1	46086736	0.824925	0.808447	-0.00600814
21	s62605.1	20482181	0.617061	0.673069	-0.0236309
21	s72846.1	13925107	0.688396	0.720698	0.0213444
22	OAR22_18808843.1	18808843	0.617402	0.691461	0.0398746
22	OAR22_29601550.1	29601550	0.696831	0.619404	0.0415635
22	OAR22_29811673.1	29811673	0.823336	0.774802	0.0132436
22	OAR22_44620788_X.1	44620789	0.609408	0.811694	0.0158612
22	s69666.1	22926338	0.729401	0.671909	-0.00673405
23	OAR23_17315424.1	17315424	0.611257	0.662867	0.0212259
23	OAR23_31789634.1	31789634	0.640084	0.786643	0.0712752
23	OAR23_37315053.1	37315053	0.617996	0.692273	0.0398746
23	s67606.1	61094206	0.713073	0.707083	-0.0114561
24	OAR24_6094542.1	6094542	0.618683	0.726271	0.00841731
25	OAR25_14170872.1	14170872	0.758967	0.607187	0.0831919
25	OAR25_17596360.1	17596360	0.907968	0.90097	-0.0217908
25	OAR25_8940864.1	8940864	0.634562	0.755143	0.0120859
25	s14557.1	18082998	0.613298	0.674487	-0.0267121
25	s14920.1	11698747	0.789328	0.803217	-0.0233316
26	OAR26_16507352.1	16507352	0.616955	0.832049	0.0318284
26	OAR26_18063407_X.1	18063408	0.648753	0.721488	0.0509766
26	OAR26_19879100.1	19879100	0.628785	0.606677	-0.011885
26	OAR26_32514883.1	32514883	0.661366	0.631948	-0.0218419
26	OAR26_38333147.1	38333147	0.62371	0.710877	0.00611134
26	s14387.1	40909463	0.702264	0.8322	0.000312326
26	s55160.1	18096694	0.78639	0.669107	0.0454281
26	s58549.1	33570109	0.656272	0.7076	0.0212259

## Sheet: AdditFile 3C
Additional file 3 Table S3C. 606 SNPs informative for Merino ancestry used in BSAA
Only SNPs were considered without missing allele frequencies used for the
pairwise Merino-(Iberian nonMerino) FST calculations
Chr.	SNP code	map position	FST (Merino-Iberian non-Merino)>0.13
1	s26718.1	805155	0.167372
1	s68534.1	1837288	0.18599
1	s38787.1	3392488	0.230496
1	OAR1_3412866.1	3412866	0.178061
1	s00977.1	12031816	0.13198
1	s76021.1	12060068	0.146174
1	s04753.1	15883520	0.131857
1	OAR1_16852861.1	16852861	0.13419
1	OAR1_17426826.1	17426826	0.132177
1	OAR1_19214328_X.1	19214328	0.130562
1	s75232.1	22266431	0.139894
1	OAR1_23123932.1	23123932	0.146302
1	OAR1_24663779.1	24663779	0.139586
1	OAR1_25834328.1	25834328	0.172864
1	OAR1_25842722.1	25842722	0.144437
1	OAR1_31791056.1	31791056	0.138381
1	s52869.1	33197486	0.169011
1	OAR1_39518757.1	39518757	0.157359
1	OAR1_43042460.1	43042460	0.145372
1	OAR1_47578504.1	47578504	0.132734
1	OAR1_48683893.1	48683893	0.238981
1	OAR1_77478775.1	77478775	0.132455
1	OAR1_87698282.1	87698282	0.144807
1	OAR1_87905281.1	87905281	0.144216
1	OAR1_88205785.1	88205785	0.145437
1	s70094.1	88821871	0.202073
1	OAR1_95575297.1	95575297	0.214242
1	OAR1_103183067.1	103183067	0.229159
1	s28409.1	104815785	0.139471
1	s17259.1	107735488	0.255821
1	OAR1_110741899.1	110741899	0.158654
1	s03716.1	111467586	0.169181
1	s75030.1	117691123	0.310577
1	OAR1_118992470.1	118992470	0.295287
1	OAR1_119039319.1	119039319	0.224564
1	s07253.1	123637004	0.137898
1	OAR1_126906533_X.1	126906533	0.143633
1	s61108.1	127169565	0.164553
1	OAR1_131763544.1	131763544	0.175009
1	OAR1_135892102.1	135892102	0.13778
1	OAR1_140991974.1	140991974	0.167602
1	OAR1_148685022.1	148685022	0.146163
1	s64787.1	154512314	0.24656
1	OAR1_160405680.1	160405680	0.151163
1	OAR1_165226865.1	165226865	0.175369
1	s29945.1	172585735	0.213564
1	OAR1_176570961.1	176570961	0.13086
1	OAR1_181579456.1	181579456	0.178961
1	OAR1_182373616.1	182373616	0.154617
1	OAR1_184019923.1	184019923	0.152656
1	OAR1_186520723.1	186520723	0.155508
1	OAR1_204355895.1	204355895	0.143744
1	OAR1_204514658.1	204514658	0.151372
1	OAR1_206165051.1	206165051	0.134125
1	s32891.1	211232648	0.346648
1	OAR1_231715498.1	231715498	0.139586
1	OAR1_232998744.1	232998744	0.179513
1	OAR1_244282528.1	244282528	0.185152
1	s34940.1	267007202	0.181727
1	OAR1_277942727.1	277942727	0.163815
1	OAR1_277983951.1	277983951	0.185448
1	s55111.1	281621743	0.190033
1	s74650.1	285870286	0.146747
2	OAR2_12469561.1	12469561	0.148778
2	s29226.1	13184920	0.133431
2	OAR2_19594087.1	19594087	0.135945
2	s50829.1	24118758	0.160472
2	OAR2_31708479.1	31708479	0.138368
2	s68658.1	35820425	0.151833
2	OAR2_41605411.1	41605411	0.131359
2	s48081.1	52036310	0.298985
2	OAR2_55752685.1	55752685	0.146599
2	s31618.1	55777451	0.132429
2	OAR2_55818455.1	55818455	0.133497
2	s20468.1	56248983	0.164563
2	OAR2_56982765.1	56982765	0.241169
2	OAR2_57136229.1	57136229	0.17864
2	OAR2_57196512_X.1	57196512	0.213436
2	s18609.1	57251937	0.131301
2	OAR2_61876003.1	61876003	0.150334
2	OAR2_61907594.1	61907594	0.166557
2	OAR2_68938977.1	68938977	0.134099
2	OAR2_79383350.1	79383350	0.161817
2	OAR2_83147697.1	83147697	0.141354
2	OAR2_87942973.1	87942973	0.146854
2	OAR2_91638206.1	91638206	0.130622
2	OAR2_98883530.1	98883530	0.150838
2	OAR2_105695650.1	105695650	0.195524
2	OAR2_126464843.1	126464843	0.130016
2	OAR2_128764057.1	128764057	0.139656
2	s68955.1	138567745	0.131211
2	s72883.1	139096129	0.154208
2	OAR2_140167981.1	140167981	0.191021
2	OAR2_148004257.1	148004257	0.155426
2	OAR2_148550369_X.1	148550370	0.146747
2	s42097.1	151216165	0.133867
2	OAR2_159643443.1	159643443	0.187406
2	OAR2_170098849_X.1	170098850	0.175979
2	OAR2_171831454.1	171831454	0.252724
2	OAR2_172379160.1	172379160	0.151407
2	OAR2_177949181.1	177949181	0.140233
2	OAR2_179033455.1	179033455	0.15773
2	OAR2_179353893.1	179353893	0.318398
2	OAR2_179483946.1	179483946	0.147396
2	OAR2_187389326.1	187389326	0.188556
2	s40534.1	197593840	0.130617
2	OAR2_197864131.1	197864131	0.137301
2	DU484966_595.1	204575035	0.155902
2	OAR2_208149716.1	208149716	0.188532
2	OAR2_234715107.1	234715107	0.165009
2	OAR2_238149519.1	238149519	0.205918
2	OAR2_241516434.1	241516434	0.187756
2	OAR2_243651945.1	243651945	0.161419
2	s33787.1	249591183	0.137203
2	s75870.1	257152447	0.138066
3	s26048.1	278698	0.143744
3	OAR3_312122.1	312122	0.151074
3	s59662.1	1288582	0.19978
3	s58245.1	2754193	0.16822
3	OAR3_4471127.1	4471127	0.191007
3	OAR3_7444330.1	7444330	0.157004
3	s38447.1	10569305	0.140544
3	OAR3_10811348.1	10811348	0.142069
3	OAR3_16210378.1	16210378	0.133803
3	OAR3_18807825.1	18807825	0.22344
3	OAR3_18901084_X.1	18901084	0.296969
3	s68155.1	19017771	0.213133
3	OAR3_19854319.1	19854319	0.228102
3	s57632.1	22674669	0.131731
3	OAR3_23554988.1	23554988	0.145627
3	OAR3_23777393.1	23777393	0.250871
3	s59099.1	32958890	0.227077
3	OAR3_43559179_X.1	43559179	0.139235
3	OAR3_47351324.1	47351324	0.155852
3	OAR3_50718262.1	50718262	0.150284
3	OAR3_52180166.1	52180166	0.175045
3	OAR3_52722619.1	52722619	0.141
3	OAR3_66101339.1	66101339	0.134208
3	OAR3_67654203.1	67654203	0.132134
3	OAR3_69758613_X.1	69758613	0.150099
3	OAR3_72762754.1	72762754	0.138834
3	OAR3_79936157.1	79936157	0.180951
3	OAR3_92748760_X.1	92748760	0.1466
3	OAR3_95822218.1	95822218	0.138483
3	s05350.1	109965012	0.144298
3	s67403.1	110381420	0.143263
3	OAR3_116083843.1	116083843	0.130574
3	OAR3_120915070.1	120915070	0.135131
3	OAR3_121570393_X.1	121570394	0.242307
3	OAR3_127286233.1	127286233	0.241294
3	OAR3_132786022.1	132786022	0.138066
3	OAR3_134285694_X.1	134285695	0.137995
3	OAR3_135788851.1	135788851	0.176936
3	s53360.1	141154792	0.18599
3	OAR3_145065375.1	145065375	0.134351
3	OAR3_152010768.1	152010768	0.16554
3	OAR3_152693749.1	152693749	0.150402
3	OAR3_154771125.1	154771125	0.166138
3	OAR3_157200825.1	157200825	0.180909
3	OAR3_158557893.1	158557893	0.142243
3	OAR3_158584850_X.1	158584851	0.130093
3	OAR3_159338437.1	159338437	0.155521
3	s69752.1	162212052	0.141036
3	OAR3_165009241.1	165009241	0.165631
3	s71330.1	173906656	0.150375
3	s58007.1	177147054	0.175546
3	OAR3_178800988.1	178800988	0.141506
3	s33927.1	179701775	0.140092
3	OAR3_179917967.1	179917967	0.168415
3	OAR3_180647061.1	180647061	0.260915
3	OAR3_182887524.1	182887524	0.134672
3	s55427.1	185914736	0.158739
3	OAR3_200094793_X.1	200094794	0.165769
3	s70839.1	200593373	0.196596
3	s39325.1	204700511	0.131945
3	s38539.1	217110992	0.141996
3	OAR3_217862834.1	217862834	0.219964
3	OAR3_227420634_X.1	227420635	0.204344
3	s43578.1	231769938	0.239933
3	s08194.1	239744813	0.134208
3	OAR3_240056730.1	240056730	0.155851
4	s08322.1	5702728	0.148361
4	OAR4_13962498.1	13962498	0.13303
4	OAR4_19365053.1	19365053	0.151779
4	OAR4_23340694.1	23340694	0.216497
4	OAR4_26380336.1	26380336	0.17383
4	s43131.1	32263235	0.137109
4	OAR4_36039889.1	36039889	0.149113
4	OAR4_37023313.1	37023313	0.165652
4	OAR4_37610670_X.1	37610671	0.137315
4	OAR4_37742412.1	37742412	0.151266
4	OAR4_41399083.1	41399083	0.136035
4	OAR4_42014523.1	42014523	0.149731
4	s66227.1	51993933	0.303372
4	OAR4_70847338.1	70847338	0.132054
4	OAR4_74539177.1	74539177	0.165621
4	OAR4_76941412.1	76941412	0.16871
4	OAR4_83976143.1	83976143	0.133809
4	OAR4_86967179.1	86967179	0.179707
4	OAR4_88265368.1	88265368	0.134653
4	OAR4_88330712.1	88330712	0.231413
4	OAR4_94661923.1	94661923	0.203327
4	OAR4_99834182.1	99834182	0.149857
4	OAR4_101851510.1	101851510	0.162292
4	OAR4_104527946.1	104527946	0.135131
4	s22510.1	121365960	0.186956
4	OAR4_121690758.1	121690758	0.146045
4	OAR4_121696454_X.1	121696455	0.171402
4	OAR4_124346690.1	124346690	0.22942
5	s10730.1	1370652	0.137766
5	s45152.1	1923789	0.194746
5	s56763.1	18300058	0.151367
5	s67679.1	18436033	0.176658
5	OAR5_31464501.1	31464501	0.167593
5	DU501138_521.1	35947176	0.149308
5	s00623.1	38604784	0.135262
5	OAR5_48511042.1	48511042	0.153637
5	s70130.1	55170464	0.137869
5	s08338.1	58868325	0.138137
5	OAR5_60452078.1	60452078	0.161911
5	OAR5_71324476.1	71324476	0.135263
5	OAR5_78896526.1	78896526	0.165204
5	OAR5_92427245.1	92427245	0.178078
5	OAR5_104570871.1	104570871	0.189761
5	OAR5_107135078.1	107135078	0.166979
6	s06465.1	6693420	0.208927
6	OAR6_7206213_X.1	7206214	0.132966
6	DU203901_233.1	7853402	0.17848
6	OAR6_16296278.1	16296278	0.144002
6	s24384.1	19575299	0.174016
6	OAR6_20705814.1	20705814	0.262835
6	OAR6_22984954_X.1	22984955	0.173607
6	OAR6_23519641.1	23519641	0.130093
6	OAR6_30338082.1	30338082	0.145439
6	OAR6_33229928.1	33229928	0.227953
6	s52810.1	33381005	0.196651
6	OAR6_36114096.1	36114096	0.16811
6	OAR6_36395028.1	36395028	0.152127
6	OAR6_38751819_X.1	38751820	0.164373
6	OAR6_40855809.1	40855809	0.164337
6	OAR6_41003295.1	41003295	0.157728
6	s32980.1	41099091	0.136822
6	s17946.1	41384761	0.193398
6	OAR6_41768532.1	41768532	0.146703
6	OAR6_42484920_X.1	42484921	0.185291
6	OAR6_43416865.1	43416865	0.191722
6	OAR6_46455936.1	46455936	0.153488
6	OAR6_48451734.1	48451734	0.158742
6	OAR6_66794064.1	66794064	0.138742
6	OAR6_71199483.1	71199483	0.156211
6	OAR6_78186373_X.1	78186374	0.162399
6	OAR6_94998678.1	94998678	0.197036
6	s71640.1	98157876	0.14357
6	OAR6_109145226.1	109145226	0.158774
6	s68035.1	112615791	0.136835
6	s54677.1	114205117	0.152218
7	s49233.1	5500378	0.233265
7	DU318192_461.1	8092166	0.136965
7	s06014.1	17802328	0.200084
7	s51504.1	19626518	0.134548
7	OAR7_25320920.1	25320920	0.160868
7	s09897.1	36413736	0.163107
7	OAR7_38284726.1	38284726	0.218135
7	OAR7_50418021.1	50418021	0.15291
7	OAR7_58469880.1	58469880	0.208637
7	OAR7_58696664.1	58696664	0.135262
7	OAR7_59539943_X.1	59539944	0.19857
7	OAR7_65264623.1	65264623	0.154617
7	OAR7_72472374.1	72472374	0.13378
7	s52489.1	80022878	0.141444
7	OAR7_81042398.1	81042398	0.146165
7	OAR7_83320136.1	83320136	0.163833
7	OAR7_86800480.1	86800480	0.139894
7	OAR7_88102723.1	88102723	0.168292
7	s40826.1	94695218	0.240459
7	s25674.1	94788251	0.131582
7	OAR7_104375568.1	104375568	0.164082
8	OAR8_1405331.1	1405331	0.145892
8	OAR8_18362837.1	18362837	0.142288
8	OAR8_18948860.1	18948860	0.133271
8	OAR8_24665568.1	24665568	0.186755
8	OAR8_25841996.1	25841996	0.131136
8	OAR8_32071279_X.1	32071280	0.175354
8	OAR8_32600577.1	32600577	0.144174
8	OAR8_36144824.1	36144824	0.131652
8	OAR8_36262268.1	36262268	0.149857
8	OAR8_38258459.1	38258459	0.149857
8	OAR8_47992613.1	47992613	0.176936
8	OAR8_53186977.1	53186977	0.141015
8	OAR8_57328447.1	57328447	0.135
8	OAR8_57455824.1	57455824	0.16822
8	OAR8_63840342.1	63840342	0.139083
8	OAR8_63882477.1	63882477	0.144198
8	OAR8_75071262.1	75071262	0.277307
8	OAR8_77381951.1	77381951	0.202476
8	s06254.1	81361450	0.135002
8	OAR8_84682726.1	84682726	0.19567
8	OAR8_85709643.1	85709643	0.138483
8	s16428.1	89168274	0.180026
9	OAR9_1497546.1	1497546	0.160782
9	OAR9_3665347.1	3665347	0.166546
9	OAR9_3760793.1	3760793	0.20383
9	OAR9_3906365.1	3906365	0.182076
9	s30197.1	17806027	0.150024
9	OAR9_19181881.1	19181881	0.195058
9	OAR9_23266661.1	23266661	0.141478
9	OAR9_24785389.1	24785389	0.157697
9	OAR9_25374455.1	25374455	0.144953
9	OAR9_25504038.1	25504038	0.135263
9	OAR9_25668272.1	25668272	0.130073
9	OAR9_31291712.1	31291712	0.158211
9	OAR9_39641950.1	39641950	0.178648
9	OAR9_48785619.1	48785619	0.187978
9	OAR9_49061755.1	49061755	0.155467
9	OAR9_49298583.1	49298583	0.15907
9	OAR9_61707975.1	61707975	0.247654
9	OAR9_62478586.1	62478586	0.182039
9	OAR9_62551120.1	62551120	0.140685
9	OAR9_64327803.1	64327803	0.135143
9	OAR9_66256815.1	66256815	0.196251
9	OAR9_67273580.1	67273580	0.130328
9	OAR9_67651754.1	67651754	0.175388
9	OAR9_79145935.1	79145935	0.152218
9	s72980.1	86762461	0.196501
9	OAR9_88126600.1	88126600	0.163262
10	OAR10_4293011.1	4293011	0.138136
10	OAR10_21591836.1	21591836	0.198975
10	OAR10_25025736.1	25025736	0.144462
10	OAR10_28554194.1	28554194	0.196378
10	OAR10_28646479.1	28646479	0.15746
10	OAR10_29448537.1	29448537	0.293149
10	OAR10_29469450.1	29469450	0.348986
10	OAR10_29538398.1	29538398	0.412312
10	OAR10_29793750.1	29793750	0.201384
10	s18834.1	29826746	0.327938
10	OAR10_53773286.1	53773286	0.174737
10	OAR10_54127756.1	54127756	0.135128
10	OAR10_63205643.1	63205643	0.186548
10	OAR10_66839954.1	66839954	0.237166
10	OAR10_66862990.1	66862990	0.19417
10	s52066.1	83557718	0.141036
10	OAR10_86413136.1	86413136	0.22234
10	OAR10_86441432.1	86441432	0.140263
10	OAR10_91178216.1	91178216	0.177908
10	OAR10_91658465.1	91658465	0.157329
11	OAR11_1548438.1	1548438	0.149652
11	OAR11_2909058.1	2909058	0.187219
11	OAR11_3230603.1	3230603	0.140212
11	OAR11_4791227.1	4791227	0.13586
11	OAR11_15466651.1	15466651	0.179519
11	s25771.1	16823809	0.160152
11	s27608.1	23150525	0.21655
11	OAR11_25719956.1	25719956	0.239843
11	OAR11_26956590.1	26956590	0.202387
11	OAR11_27516995.1	27516995	0.437018
11	OAR11_28473036.1	28473036	0.260128
11	OAR11_29443457.1	29443457	0.156172
11	s17599.1	29589056	0.333036
11	s13686.1	30104190	0.140558
11	OAR11_34161931.1	34161931	0.208647
11	s52637.1	42641540	0.151538
11	s51731.1	44082626	0.209952
11	OAR11_48563275.1	48563275	0.135032
12	OAR12_22493434.1	22493434	0.171394
12	s54219.1	26932036	0.160221
12	OAR12_28076138.1	28076138	0.13162
12	OAR12_28635024.1	28635024	0.2026
12	s38150.1	32808355	0.149849
12	s62896.1	33295451	0.154913
12	OAR12_33976376.1	33976376	0.20951
12	OAR12_34325493.1	34325493	0.173493
12	s44542.1	34857993	0.139193
12	s54033.1	36209832	0.143139
12	OAR12_36271861.1	36271861	0.227321
12	s67052.1	38967254	0.187432
12	OAR12_39622345.1	39622345	0.20341
12	s27609.1	41067215	0.144103
12	s69613.1	44362881	0.218384
12	OAR12_48981018.1	48981018	0.266713
12	OAR12_49026424.1	49026424	0.144437
12	s21756.1	54878958	0.136856
12	DU490596_503.1	58405820	0.184107
12	OAR12_63335902.1	63335902	0.13114
12	OAR12_63858058_X.1	63858059	0.165875
12	s14043.1	67121260	0.14328
12	s15286.1	67451805	0.135837
12	OAR12_73666511.1	73666511	0.220178
12	OAR12_74023118.1	74023118	0.154241
12	OAR12_74071759_X.1	74071760	0.134365
12	s58536.1	74094956	0.15663
12	s65734.1	75038121	0.133271
13	OAR13_1151304.1	1151304	0.150117
13	OAR13_2584352.1	2584352	0.139894
13	s59809.1	12489505	0.152172
13	s48340.1	17447485	0.133765
13	s32845.1	20703649	0.194834
13	OAR13_23157713.1	23157713	0.150451
13	OAR13_24163213.1	24163213	0.143134
13	s57992.1	39864100	0.144869
13	OAR13_44465597.1	44465597	0.144819
13	OAR13_47885320.1	47885320	0.150838
13	s60004.1	51535595	0.154766
13	s50410.1	59548302	0.172565
13	s31201.1	61158663	0.134388
13	OAR13_61547978.1	61547978	0.140342
13	OAR13_61620127.1	61620127	0.132323
13	OAR13_62456006.1	62456006	0.135218
13	s16579.1	65821301	0.196501
13	s22946.1	67371205	0.132749
13	OAR13_67857725.1	67857725	0.135578
13	s66432.1	67952785	0.366569
13	s12884.1	67997490	0.391157
13	s52003.1	68913658	0.285224
13	OAR13_69076533.1	69076533	0.176297
13	OAR13_70277908.1	70277908	0.272943
13	OAR13_70413454.1	70413454	0.20514
13	s20200.1	71903296	0.140637
13	s13374.1	72605604	0.132847
13	OAR13_72941741.1	72941741	0.14936
13	OAR13_73792651.1	73792651	0.146208
13	s19316.1	88483097	0.254142
14	s63834.1	6974412	0.13696
14	s53621.1	10669094	0.198975
14	OAR14_15813627.1	15813627	0.149113
14	OAR14_16276596.1	16276596	0.207754
14	OAR14_16484080.1	16484080	0.320536
14	s21092.1	18714416	0.141029
14	s73651.1	21256293	0.296969
14	OAR14_21265683.1	21265683	0.15448
14	OAR14_25266721.1	25266721	0.205529
14	OAR14_27997334.1	27997334	0.164083
14	OAR14_33723552.1	33723552	0.135746
14	s45533.1	34538177	0.150312
14	s66108.1	35818701	0.188445
14	s37956.1	37135558	0.144895
14	s43627.1	47793045	0.140902
14	OAR14_48025815.1	48025815	0.165621
14	s16936.1	52835466	0.244602
14	OAR14_53854865.1	53854865	0.136556
14	s04653.1	56796400	0.13434
14	OAR14_65765891.1	65765891	0.200084
15	OAR15_4096216.1	4096216	0.138066
15	s14178.1	5035213	0.206896
15	OAR15_10496763.1	10496763	0.189377
15	OAR15_12382965.1	12382965	0.181389
15	OAR15_17900966.1	17900966	0.138918
15	s19722.1	28599106	0.173208
15	s10695.1	28702020	0.138612
15	OAR15_34512243.1	34512243	0.165204
15	OAR15_40926306.1	40926306	0.134585
15	s45101.1	42710132	0.131857
15	OAR15_43565431.1	43565431	0.240948
15	OAR15_50395939.1	50395939	0.164641
15	s04139.1	50871443	0.206967
15	OAR15_53224915.1	53224915	0.135066
15	OAR15_58150319.1	58150319	0.154241
15	s18566.1	59815034	0.165621
15	s24485.1	69873271	0.180616
15	s16847.1	78252363	0.252802
15	s70222.1	78449178	0.146547
15	s52687.1	78805387	0.374697
15	s36590.1	78846398	0.132654
15	s27911.1	78894748	0.267819
15	s00941.1	80927642	0.222453
15	s49501.1	86160438	0.240675
15	OAR15_89032114.1	89032114	0.131359
16	OAR16_21343629.1	21343629	0.180106
16	OAR16_27849538.1	27849538	0.152729
16	OAR16_31527919.1	31527919	0.199932
16	s70650.1	31566533	0.150392
16	OAR16_32070290.1	32070290	0.202195
16	OAR16_32624937.1	32624937	0.176313
16	OAR16_33253515.1	33253515	0.201625
16	OAR16_36452841.1	36452841	0.241781
16	s50295.1	37047710	0.188719
16	s03406.1	38894630	0.162
16	s40074.1	39669372	0.178349
16	OAR16_42172047.1	42172047	0.141635
16	OAR16_42184944.1	42184944	0.316162
16	s42786.1	42194575	0.293924
16	OAR16_42312325.1	42312325	0.212839
16	OAR16_47146922.1	47146922	0.133234
16	OAR16_48258378.1	48258378	0.183679
16	s60314.1	50282520	0.131061
16	OAR16_51483488.1	51483488	0.142889
16	OAR16_53587498.1	53587498	0.138136
16	OAR16_53844475.1	53844475	0.168847
16	OAR16_57441234.1	57441234	0.130394
16	OAR16_58927082.1	58927082	0.131583
16	OAR16_64768424.1	64768424	0.136241
16	OAR16_70695201_X.1	70695202	0.177336
16	s04175.1	70880103	0.140339
16	OAR16_71680056_X.1	71680057	0.148079
16	s20081.1	71725057	0.164216
16	OAR16_71794076.1	71794076	0.220561
16	s10742.1	74203492	0.138597
17	OAR17_2889799.1	2889799	0.145657
17	s63233.1	4972651	0.175354
17	OAR17_6012159.1	6012159	0.211081
17	OAR17_15669643.1	15669643	0.181319
17	s13949.1	19041249	0.158639
17	OAR17_19907726.1	19907726	0.131212
17	OAR17_22191637.1	22191637	0.142537
17	OAR17_38599721.1	38599721	0.204001
17	OAR17_62544959.1	62544959	0.16437
17	s25024.1	66592377	0.162696
17	s04192.1	68143698	0.149953
17	s51407.1	76828260	0.188119
18	s38205.1	1423495	0.132399
18	s60147.1	2859510	0.21752
18	s50958.1	6485725	0.230346
18	OAR18_6771612.1	6771612	0.287688
18	OAR18_9050393.1	9050393	0.162701
18	OAR18_12500969.1	12500969	0.151537
18	OAR18_14815449.1	14815449	0.144266
18	s07331.1	33100825	0.134277
18	OAR18_39134446.1	39134446	0.206133
18	s45597.1	40429176	0.223211
18	OAR18_41286228.1	41286228	0.14483
18	OAR18_43197914.1	43197914	0.196626
18	OAR18_47094663.1	47094663	0.15274
18	OAR18_47990939.1	47990939	0.143598
18	s52083.1	61224440	0.1631
18	s11395.1	69816630	0.134585
19	s55882.1	302155	0.252802
19	s31918.1	360624	0.163464
19	OAR19_781864.1	781864	0.196061
19	OAR19_5871386.1	5871386	0.189637
19	OAR19_6423576.1	6423576	0.134719
19	s01513.1	7113439	0.141108
19	OAR19_14489436.1	14489436	0.141587
19	OAR19_34797716.1	34797716	0.149207
19	OAR19_36211584.1	36211584	0.20927
19	OAR19_38647348.1	38647348	0.200225
19	s20786.1	40044467	0.188532
19	s39166.1	60314654	0.139467
20	OAR20_1149038.1	1149038	0.130316
20	s26418.1	1270140	0.162023
20	OAR20_2405999.1	2405999	0.151668
20	OAR20_3937387.1	3937387	0.248799
20	s26260.1	10499615	0.151387
20	OAR20_12330394.1	12330394	0.150674
20	s31094.1	17916366	0.152723
20	OAR20_18263165.1	18263165	0.191713
20	s66452.1	23189513	0.184666
20	OAR20_38075792.1	38075792	0.143568
20	s05914.1	44530282	0.151376
20	s19909.1	48624864	0.152745
20	OAR20_49363990.1	49363990	0.148744
20	OAR20_50347112.1	50347112	0.15773
20	s58854.1	54050517	0.130299
21	OAR21_12229418.1	12229418	0.198518
21	OAR21_16900072.1	16900072	0.145751
21	OAR21_17340576.1	17340576	0.133701
21	OAR21_19896489.1	19896489	0.13445
21	OAR21_26542185.1	26542185	0.155252
21	s65290.1	34812240	0.184049
21	s60427.1	38184195	0.170123
21	OAR21_46507771.1	46507771	0.153272
22	OAR22_7552590.1	7552590	0.136995
22	OAR22_8840705.1	8840705	0.135159
22	OAR22_15117779.1	15117779	0.136835
22	s18992.1	24480180	0.199134
22	OAR22_29129826.1	29129826	0.157079
22	OAR22_32948290.1	32948290	0.13569
22	s45128.1	33560181	0.135552
22	s71494.1	34662844	0.147536
22	OAR22_38791039.1	38791039	0.162957
22	s63745.1	42730482	0.149155
22	s37497.1	46502575	0.176264
22	s64988.1	48826217	0.1427
22	s38943.1	49391315	0.160152
23	OAR23_12606110.1	12606110	0.130474
23	OAR23_14984971.1	14984971	0.135997
23	OAR23_20127491.1	20127491	0.21515
23	s14714.1	21249314	0.139599
23	s65868.1	34706171	0.139664
23	s11481.1	40221121	0.138984
23	OAR23_41376981_X.1	41376982	0.155295
23	s09143.1	43689215	0.272095
23	s16818.1	44887682	0.136965
23	OAR23_46373969.1	46373969	0.145439
23	OAR23_46850769.1	46850769	0.218337
23	OAR23_47310563.1	47310563	0.133701
23	OAR23_48086126.1	48086126	0.186822
23	s65272.1	51307953	0.136656
23	OAR23_62297202.1	62297202	0.187064
24	OAR24_13080361.1	13080361	0.143024
24	OAR24_14777333.1	14777333	0.160744
24	OAR24_17726461.1	17726461	0.333564
24	s61368.1	28071925	0.134247
24	OAR24_38776803.1	38776803	0.233042
24	s17819.1	40444331	0.162621
25	OAR25_14321253.1	14321253	0.159808
25	OAR25_19329042.1	19329042	0.158878
25	OAR25_21180342.1	21180342	0.173422
25	OAR25_21629112.1	21629112	0.180524
25	OAR25_26646986.1	26646986	0.288417
25	OAR25_26674357.1	26674357	0.166643
25	OAR25_29244545.1	29244545	0.189629
25	OAR25_41079068.1	41079068	0.167339
25	s16676.1	44444260	0.139945
25	s62951.1	47165167	0.142243
26	OAR26_21546761.1	21546761	0.173293
26	s05540.1	35857045	0.179874
26	OAR26_45654578.1	45654578	0.137098
