# Supplementary material for: On the origin of European sheep as revealed by the diversity of the Balkan breeds and by optimizing population-genetic analysis tools
Source: Genet Sel Evol. 2020 May 14;52:25. doi: 10.1186/s12711-020-00545-7 (PMC7227234; doi:10.1186/s12711-020-00545-7)
Supplement: Supplementary file 4 — Additional file 4: Table S4. ROH statistic per individual or averaged per breed. FROH is the total length of the ROH divided by the total length of the sheep autosomes (2452.06 Mb). [file 12711_2020_545_MOESM4_ESM.xlsx]

## Sheet: AdditFile 4
Additional file 4 Table S4. ROH statistic per individual or averaged per breed. FROH is the total length of the ROH divided by the total length of the sheep autosome (2452.06 Mb)
		Individuals				Averaged per breed
Breed	Individual	Number of ROHs	Total length (kb)	Average length (kb)	FROH	Total length (kb)	Average length (kb)	FROH
FIN	FIN5	29	97548.5	3363.74	0.0368901
FIN	FIN13	36	133453	3707.02	0.0504682
FIN	FIN21	16	68839.6	4302.48	0.0260332
FIN	FIN24	55	290575	5283.18	0.109887
FIN	FIN25	26	109062	4194.68	0.0412442
FIN	FIN28	12	47118.5	3926.54	0.0178189
FIN	FIN37	7	21979.1	3139.87	0.00831188
FIN	FIN38	31	122445	3949.84	0.0463053
FIN	FIN39	22	76023.2	3455.6	0.0287498
FIN	FIN40	39	168017	4308.14	0.0635393
FIN	FIN44	20	86669.2	4333.46	0.0327759
FIN	FIN53	58	260787	4496.33	0.0986223
FIN	FIN57	18	78000.2	4333.35	0.0294975
FIN	FIN60	26	103013	3962.02	0.0389566
FIN	FIN61	17	59477	3498.65	0.0224925
FIN	FIN69	16	59253.3	3703.33	0.0224079
FIN	FIN76	16	67540.2	4221.26	0.0255418
FIN	FIN79	9	59528.5	6614.28	0.022512
FIN	FIN81	30	169965	5665.5	0.064276
FIN	FIN83	25	118667	4746.68	0.0448765
FIN	FIN85	19	87143.4	4586.5	0.0329552
FIN	FIN94	41	243199	5931.67	0.091971
FIN	FIN104	26	135193	5199.74	0.0511262
FIN	FIN110	28	116899	4174.97	0.0442079	115850	4379.12	0.0438111
NSO	NSO234	18	72614.2	4034.12	0.0274607
NSO	NSO241	10	32816.8	3281.68	0.0124104
NSO	NSO248	63	284500	4515.88	0.10759
NSO	NSO255	27	102045	3779.43	0.0385906
NSO	NSO262	9	28365.7	3151.74	0.0107271
NSO	NSO269	40	178621	4465.52	0.0675494
NSO	NSO276	76	379308	4990.89	0.143444
NSO	NSO283	3	15364.9	5121.63	0.00581057
NSO	NSO290	19	97183.4	5114.92	0.036752
NSO	NSO297	101	538800	5334.65	0.203759
NSO	NSO304	54	232151	4299.1	0.087793
NSO	NSO311	37	138605	3746.08	0.0524165
NSO	NSO318	62	274194	4422.48	0.103692
NSO	NSO324	120	682242	5685.35	0.258005
NSO	NSO331	26	82216.3	3162.16	0.0310919	209268	4340.38	0.0791395
NSP	NSP14	41	196343	4788.86	0.0742514
NSP	NSP21	52	208744	4014.31	0.0789411
NSP	NSP28	44	181078	4115.42	0.0684786
NSP	NSP35	38	171140	4503.7	0.0647203
NSP	NSP42	62	245829	3964.98	0.0929656
NSP	NSP56	50	237944	4758.88	0.0899837
NSP	NSP63	45	175086	3890.79	0.0662126
NSP	NSP70	56	222577	3974.59	0.0841724
NSP	NSP84	54	226725	4198.61	0.085741
NSP	NSP91	50	206615	4132.3	0.078136
NSP	NSP98	40	144370	3609.25	0.0545967
NSP	NSP112	72	353839	4914.43	0.133812
NSP	NSP119	39	152654	3914.21	0.0577295
NSP	NSP133	64	295403	4615.67	0.111713
NSP	NSP140	42	156634	3729.38	0.0592346
NSP	NSP147	60	289266	4821.09	0.109392
NSP	NSP154	63	271971	4317.01	0.102852
NSP	NSP161	37	188928	5106.16	0.0714473
NSP	NSP168	53	226466	4272.94	0.0856431
NSP	NSP182	42	177036	4215.15	0.06695
NSP	NSP189	40	151701	3792.53	0.0573691
NSP	NSP196	49	211456	4315.43	0.0799667
NSP	NSP203	82	372691	4545.01	0.140941
NSP	NSP217	73	262694	3598.55	0.0993435	221966	4254.55	0.0839414
NWI	NWI1001	24	97270.8	4052.95	0.0367851
NWI	NWI1002	31	141251	4556.47	0.0534172
NWI	NWI1003	18	72436.5	4024.25	0.0273935
NWI	NWI1004	28	132673	4738.32	0.0501732
NWI	NWI1005	44	181229	4118.84	0.0685357
NWI	NWI1006	31	156024	5033.04	0.0590039
NWI	NWI1007	33	128576	3896.23	0.0486238
NWI	NWI1008	14	43035.4	3073.96	0.0162748
NWI	NWI1009	33	151870	4602.11	0.057433
NWI	NWI1010	21	103161	4912.41	0.0390126
NWI	NWI1011	27	129216	4785.79	0.0488659
NWI	NWI1013	30	103026	3434.19	0.0389615
NWI	NWI1015	32	148421	4638.15	0.0561287
NWI	NWI1018	15	54043.9	3602.93	0.0204379
NWI	NWI1019	61	321945	5277.79	0.121751
NWI	NWI1020	37	143356	3874.49	0.0542132
NWI	NWI1021	22	76663.5	3484.71	0.028992
NWI	NWI1022	23	84241.3	3662.67	0.0318577
NWI	NWI1023	22	76227.8	3464.9	0.0288272
NWI	NWI1024	14	52480.2	3748.58	0.0198465
NWI	NWI1025	21	87115.8	4148.37	0.0329447
NWI	NWI1026	13	54733.2	4210.25	0.0206986
NWI	NWI1029	12	33373.7	2781.14	0.012621
NWI	NWI1030	26	120412	4631.22	0.0455364	112199	4114.74	0.0424306
GHS	GHS01	50	217232	4344.64	0.082151
GHS	GHS02	79	332307	4206.42	0.125669
GHS	GHS04	80	332663	4158.28	0.125804
GHS	GHS06	56	243380	4346.07	0.0920395
GHS	GHS03	63	327125	5192.46	0.123709
GHS	GHS05	45	169998	3777.73	0.0642885
GHS	GHS07	71	320730	4517.33	0.121291	277634	4363.28	0.104993
BEN	BEN01	56	257608	4600.14	0.0974201
BEN	BEN02	41	188179	4589.73	0.071164
BEN	BEN03	45	192520	4278.22	0.0728057
BEN	BEN04	41	229132	5588.58	0.0866513
BEN	BEN05	41	188951	4608.57	0.071456	211278	4733.05	0.0798994
SCH	SCH01	62	260859	4207.41	0.0986495
SCH	SCH02	67	332149	4957.44	0.125609
SCH	SCH03	42	228672	5444.57	0.0864773
SCH	SCH04	64	276433	4319.27	0.104539	274528	4732.17	0.103819
DRH	DRH01	31	110054	3550.13	0.0416193
DRH	DRH02	49	226830	4629.18	0.0857807
DRH	DRH03	32	137586	4299.55	0.0520312
DRH	DRH04	38	164644	4332.74	0.0622637
DRH	DRH05	36	145108	4030.77	0.0548758	156844	4168.47	0.0593141
VEH	VEH01	43	185245	4308.02	0.0700545
VEH	VEH02	28	105755	3776.98	0.0399936
VEH	VEH03	37	157429	4254.85	0.0595352
VEH	VEH04	45	210768	4683.73	0.0797065
VEH	VEH05	34	122446	3601.36	0.0463056	156329	4124.99	0.0591191
EFB	EFB2	44	200938	4566.77	0.0759891
EFB	EFB8	136	808631	5945.81	0.305802
EFB	EFB9	137	748290	5461.97	0.282982
EFB	EFB10	29	103755	3577.77	0.0392372
EFB	EFB12	123	674272	5481.88	0.254991
EFB	EFB13	143	801775	5606.82	0.303209
EFB	EFB14	105	604991	5761.82	0.228791
EFB	EFB15	108	571319	5289.99	0.216057
EFB	EFB16	98	528559	5393.46	0.199886
EFB	EFB17	139	827169	5950.85	0.312812
EFB	EFB18	53	200300	3779.24	0.0757478
EFB	EFB20	130	763388	5872.22	0.288692
EFB	EFB22	133	750618	5643.74	0.283863
EFB	EFB23	71	341829	4814.5	0.12927
EFB	EFB24	65	302466	4653.32	0.114384
EFB	EFB25	54	222912	4128.01	0.0842991
EFB	EFB26	30	106017	3533.88	0.0400927
EFB	EFB27	19	71302	3752.74	0.0269644
EFB	EFB29	39	168318	4315.85	0.0636531
EFB	EFB30	40	136609	3415.23	0.0516617
EFB	EFB31	39	131744	3378.06	0.0498219
EFB	EFB33	47	161900	3444.68	0.061226
EFB	EFB35	33	105255	3189.55	0.0398045
EFB	EFB36	92	504240	5480.86	0.190689	409858	4684.96	0.154997
RHO	RHO05	33	140018	4242.98	0.0529509
RHO	RHO99	64	301700	4714.06	0.114094
RHO	RHO101	29	99451.9	3429.38	0.0376099
RHO	RHO121	28	102889	3674.61	0.0389097
RHO	RHO144	34	151236	4448.11	0.0571932
RHO	RHO155	70	277999	3971.41	0.105131
RHO	RHO158	15	59939.3	3995.95	0.0226674
RHO	RHO169	25	110368	4414.74	0.0417381	155450	4111.41	0.0587869
BHM	BHM1	58	385558	6647.55	0.145807
BHM	BHM2	43	245639	5712.53	0.0928938
BHM	BHM3	22	94392.9	4290.59	0.0356967
BHM	BHM4	34	113048	3324.95	0.0427516
BHM	BHM5	19	77518.6	4079.92	0.0293154
BHM	BHM6	30	108149	3604.97	0.0408989
BHM	BHM7	29	153892	5306.61	0.0581976
BHM	BHM8	23	87700.4	3813.06	0.0331658
BHM	BHM9	36	138268	3840.78	0.0522891
BHM	BHM10	106	683650	6449.53	0.258537
BHM	BHM11	103	691607	6714.63	0.261546
BHM	BHM12	104	646327	6214.68	0.244423
BHM	BHM13	47	212700	4525.53	0.0804372
BHM	BHM14	22	68491.4	3113.24	0.0259015
BHM	BHM15	140	856106	6115.05	0.323755
BHM	BHM16	117	700793	5989.68	0.26502
BHM	BHM17	29	109252	3767.32	0.041316
BHM	BHM18	135	937455	6944.11	0.354519
BHM	BHM19	43	244442	5684.71	0.0924411
BHM	BHM20	18	53395.9	2966.44	0.0201928
BHM	BHM21	18	68510.1	3806.12	0.0259086
BHM	BHM22	23	77519.7	3370.42	0.0293158
BHM	BHM23	27	106362	3939.32	0.0402231
BHM	BHM24	29	109014	3759.1	0.041226	290408	4749.2	0.109824
KAM	KAM1	14	65818.7	4701.34	0.0248908
KAM	KAM3	21	78600.3	3742.87	0.0297244
KAM	KAM9	50	219667	4393.35	0.0830719
KAM	KAM15	7	31380.2	4482.88	0.0118671
KAM	KAM18	35	149220	4263.42	0.0564308
KAM	KAM25	5	15491.1	3098.22	0.0058583	93362.9	4113.68	0.0353072
SUM	SUM3	14	66836.9	4774.07	0.0252758
SUM	SUM19	16	68297.1	4268.57	0.025828
SUM	SUM26	12	50988.1	4249.01	0.0192823
SUM	SUM45	20	85850.9	4292.55	0.0324664	67993.2	4396.05	0.0257131
BOS	BOS01	30	145157	4838.57	0.0548943
BOS	BOS02	21	91340.1	4349.53	0.0345423
BOS	BOS03	15	89431.4	5962.1	0.0338204
BOS	BOS05	26	130133	5005.1	0.0492126
BOS	BOS06	53	316295	5967.83	0.119614
BOS	BOS07	3	10284.8	3428.26	0.00388942
BOS	BOS09	28	131981	4713.6	0.0499115
BOS	BOS10	13	68311.7	5254.75	0.0258336
BOS	BOS11	33	147588	4472.36	0.0558136
BOS	BOS12	56	260544	4652.56	0.0985304
BOS	BOS14	41	194823	4751.77	0.0736766
BOS	BOS15	35	147796	4222.74	0.0558923
BOS	BOS16	24	130094	5420.59	0.0491979
BOS	BOS17	28	159168	5684.59	0.0601929
BOS	BOS18	37	202950	5485.13	0.07675
BOS	BOS19	18	88701.1	4927.84	0.0335443
BOS	BOS20	53	265490	5009.25	0.100401
BOS	BOS21	19	95787.7	5041.46	0.0362242
BOS	BOS22	35	170386	4868.18	0.0644352
BOS	BOS23	34	183421	5394.73	0.0693647
BOS	BOS24	36	141559	3932.2	0.0535336	151012	4923.01	0.0571083
SBS	SBS01	30	137923	4597.44	0.0521586
SBS	SBS03	45	189186	4204.14	0.0715448
SBS	SBS04	57	287796	5049.05	0.108836
SBS	SBS05	36	168601	4683.35	0.0637602
SBS	SBS06	41	216344	5276.69	0.0818152
SBS	SBS07	47	209561	4458.74	0.0792501
SBS	SBS08	42	164945	3927.26	0.0623776
SBS	SBS09	51	218505	4284.41	0.0826325
SBS	SBS10	32	123506	3859.55	0.0467065
SBS	SBS11	36	167290	4646.95	0.0632644
SBS	SBS12	40	243223	6080.57	0.0919801
SBS	SBS13	34	132511	3897.4	0.0501119
SBS	SBS14	29	96665	3333.28	0.036556
SBS	SBS15	30	112400	3746.66	0.0425065
SBS	SBS16	32	121671	3802.23	0.0460126
SBS	SBS17	26	86709.6	3334.99	0.0327911
SBS	SBS18	45	182585	4057.45	0.0690485
SBS	SBS19	36	152646	4240.16	0.0577264
SBS	SBS20	31	109404	3529.17	0.0413735
SBS	SBS21	38	168427	4432.3	0.0636944
SBS	SBS22	20	72556.4	3627.82	0.0274388
SBS	SBS23	39	188055	4821.93	0.0711171
SBS	SBS24	35	145366	4153.32	0.0549733	160690	4262.82	0.0607685
SMS	SMS01	36	135426	3761.83	0.0512143
SMS	SMS04	22	105058	4775.35	0.03973
SMS	SMS05	53	265869	5016.39	0.100544
SMS	SMS07	20	90582	4529.1	0.0342556
SMS	SMS09	51	259032	5079.05	0.0979586
SMS	SMS10	77	369408	4797.51	0.1397
SMS	SMS11	31	154513	4984.28	0.0584325
SMS	SMS12	30	137486	4582.86	0.0519933
SMS	SMS13	66	351265	5322.2	0.132839
SMS	SMS14	26	139289	5357.26	0.0526752
SMS	SMS15	27	130836	4845.79	0.0494785
SMS	SMS16	23	111622	4853.13	0.0422123
SMS	SMS17	30	109376	3645.87	0.0413629
SMS	SMS18	59	250206	4240.78	0.0946209
SMS	SMS19	7	22683.5	3240.5	0.00857826
SMS	SMS20	42	249982	5951.96	0.0945362
SMS	SMS21	43	187449	4359.27	0.0708879
SMS	SMS22	28	129335	4619.12	0.0489109
SMS	SMS23	25	103585	4143.4	0.0391729
SMS	SMS24	22	75948.4	3452.2	0.0287216	168948	4577.89	0.0638912
SWA	SWA01	33	130431	3952.47	0.0493253
SWA	SWA03	41	129875	3167.69	0.0491151
SWA	SWA05	55	199458	3626.5	0.0754294
SWA	SWA06	54	205706	3809.37	0.0777922
SWA	SWA07	52	193694	3724.89	0.0732496
SWA	SWA08	47	163416	3476.93	0.0617993
SWA	SWA10	44	167633	3809.84	0.0633941
SWA	SWA11	35	142988	4085.36	0.054074
SWA	SWA12	29	111926	3859.51	0.0423273
SWA	SWA13	40	174417	4360.43	0.0659596
SWA	SWA14	44	166793	3790.76	0.0630764
SWA	SWA15	27	93592.1	3466.38	0.0353939
SWA	SWA16	24	90473.6	3769.73	0.0342146
SWA	SWA17	22	73032.3	3319.65	0.0276188
SWA	SWA18	25	97184.9	3887.4	0.0367526
SWA	SWA19	38	135753	3572.44	0.051338
SWA	SWA20	28	113257	4044.9	0.0428306
SWA	SWA21	34	124318	3656.42	0.0470136
SWA	SWA22	30	120378	4012.61	0.0455236
SWA	SWA23	23	90565.1	3937.61	0.0342492
SWA	SWA24	28	105261	3759.32	0.0398068	134769	3766.2	0.0509659
VBS	VBS03	91	449266	4936.99	0.1699
VBS	VBS04	112	562008	5017.93	0.212536
VBS	VBS05	51	207119	4061.16	0.0783266
VBS	VBS06	91	441232	4848.71	0.166862
VBS	VBS07	46	205827	4474.49	0.077838
VBS	VBS09	52	230882	4440.03	0.0873131
VBS	VBS10	50	190703	3814.06	0.0721185
VBS	VBS11	59	283479	4804.73	0.107204
VBS	VBS12	39	161159	4132.28	0.0609458
VBS	VBS13	61	263564	4320.72	0.0996725
VBS	VBS14	48	199874	4164.05	0.0755867
VBS	VBS15	71	280024	3944	0.105897
VBS	VBS16	71	349309	4919.85	0.132099
VBS	VBS17	37	129010	3486.76	0.048788
VBS	VBS18	85	423024	4976.76	0.159976
VBS	VBS19	43	166291	3867.22	0.0628866
VBS	VBS20	62	254619	4106.75	0.0962898
VBS	VBS21	87	488789	5618.27	0.184846
VBS	VBS22	132	766500	5806.82	0.289869
VBS	VBS23	129	742494	5755.76	0.28079
VBS	VBS24	54	199888	3701.62	0.075592	333098	4533.28	0.125968
VRS	VRS02	67	264906	3953.82	0.10018
VRS	VRS04	56	264411	4721.63	0.0999928
VRS	VRS06	45	225996	5022.13	0.0854653
VRS	VRS07	81	419817	5182.92	0.158763
VRS	VRS09	56	203806	3639.39	0.0770737
VRS	VRS10	84	393964	4690.04	0.148986
VRS	VRS11	73	387250	5304.8	0.146447
VRS	VRS12	40	160784	4019.59	0.060804
VRS	VRS13	59	264272	4479.18	0.0999402
VRS	VRS14	30	111194	3706.47	0.0420504
VRS	VRS15	60	264150	4402.5	0.0998941
VRS	VRS16	44	229178	5208.59	0.0866687
VRS	VRS17	39	184397	4728.14	0.0697338
VRS	VRS18	60	298295	4971.59	0.112807
VRS	VRS19	47	239777	5101.63	0.0906769
VRS	VRS20	86	393299	4573.25	0.148735
VRS	VRS21	43	203515	4732.92	0.0769637
VRS	VRS22	55	251547	4573.59	0.095128
VRS	VRS23	37	172047	4649.91	0.0650633
VRS	VRS24	80	402825	5035.31	0.152337	266772	4634.87	0.100885
ERS	ERS01	21	116754	5559.73	0.0441531
ERS	ERS02	13	60132.3	4625.56	0.0227403
ERS	ERS04	31	182587	5889.89	0.0690493
ERS	ERS05	16	56654.6	3540.91	0.0214252
ERS	ERS06	13	46623.5	3586.42	0.0176317
ERS	ERS07	9	41031.7	4559.08	0.015517
ERS	ERS08	13	56812.3	4370.18	0.0214848
ERS	ERS09	5	17934.5	3586.9	0.00678232
ERS	ERS11	8	35954.1	4494.26	0.0135968
ERS	ERS13	11	31581.2	2871.02	0.0119431
ERS	ERS14	20	79401.4	3970.07	0.0300274
ERS	ERS15	16	61695	3855.93	0.0233313
ERS	ERS16	38	178971	4709.77	0.0676818
ERS	ERS17	15	61756.2	4117.08	0.0233545
ERS	ERS18	16	63925.4	3995.34	0.0241748
ERS	ERS19	9	52077.6	5786.41	0.0196943
ERS	ERS20	2	5872.85	2936.43	0.00222095
ERS	ERS21	6	28894.4	4815.73	0.0109271
ERS	ERS22	5	17256.6	3451.33	0.00652596
ERS	ERS23	27	159127	5893.59	0.0601774
ERS	ERS24	8	30686.5	3835.81	0.0116048	65987.1	4307.21	0.0249545
BOV	BOV494800	43	229252	5331.45	0.0866967
BOV	BOV541839	15	71716.3	4781.09	0.0271211
BOV	BOV541943	35	152228	4349.37	0.0575684
BOV	BOV542168	9	33541.5	3726.84	0.0126845
BOV	BOV542241	92	499921	5433.93	0.189056	197332	4724.54	0.0746253
JSO	JSO389489	22	128512	5841.45	0.0485996
JSO	JSO439450	14	50631.3	3616.52	0.0191473
JSO	JSO542192	8	41671.4	5208.93	0.015759
JSO	JSO542331	51	227164	4454.2	0.085907
JSO	JSO542451	11	44352.1	4032.01	0.0167727	98466.2	4630.62	0.0372371
ALP	ALP1	56	315078	5626.39	0.119154
ALP	ALP2	18	78108.5	4339.36	0.0295384
ALP	ALP3	14	46953.6	3353.83	0.0177565
ALP	ALP4	12	55743.4	4645.29	0.0210806
ALP	ALP5	31	134222	4329.74	0.050759
ALP	ALP6	50	235004	4700.08	0.0888719
ALP	ALP7	12	48036.7	4003.06	0.0181661
ALP	ALP8	17	68134.3	4007.9	0.0257665
ALP	ALP9	41	213211	5200.27	0.0806304
ALP	ALP10	10	46917.2	4691.72	0.0177428
ALP	ALP12	13	75394.3	5799.56	0.028512
ALP	ALP16	35	189751	5421.46	0.0717585
ALP	ALP20	20	103205	5160.23	0.0390292
ALP	ALP21	41	195538	4769.23	0.073947
ALP	ALP22	32	129643	4051.36	0.0490273
ALP	ALP23	18	63502.1	3527.9	0.0240147
ALP	ALP24a	25	104332	4173.28	0.0394554
ALP	ALPA2	22	91924.9	4178.4	0.0347634
ALP	ALPA3	21	97034	4620.67	0.0366955
ALP	ALPA5	13	48960.2	3766.17	0.0185154
ALP	ALPA6	33	136538	4137.51	0.0516348
ALP	ALPA7	46	244014	5304.64	0.0922792
ALP	ALPA8	24	112008	4666.99	0.0423583
ALP	ALPA9	30	180660	6022	0.0683205	125580	4604.04	0.0474907
BER	BER01	31	136493	4403	0.0516178
BER	BER02	11	34812.3	3164.75	0.013165
BER	BER03	4	12638.3	3159.58	0.00477945
BER	BER04	7	25010.2	3572.89	0.00945816
BER	BER06	6	21195.7	3532.62	0.00801562
BER	BER07	16	55372.3	3460.77	0.0209402
BER	BER08	28	133902	4782.2	0.050638
BER	BER10	11	66283.5	6025.78	0.0250666
BER	BER11	9	32656.5	3628.5	0.0123498
BER	BER13	22	98698.5	4486.3	0.037325
BER	BER14	9	50677.6	5630.85	0.0191648
BER	BER15	6	19035.7	3172.61	0.00719877
BER	BER16	8	29516.6	3689.58	0.0111623
BER	BER17	20	80333.8	4016.69	0.03038
BER	BER18	10	61258.1	6125.81	0.0231661
BER	BER21	15	72103.6	4806.91	0.0272676
BER	BER24	15	49695.2	3313.01	0.0187933
BER	BER27	32	155422	4856.92	0.0587762
BER	BER28	11	46276.7	4206.98	0.0175005
BER	BER29	13	79114.7	6085.75	0.029919
BER	BER30	11	46302.6	4209.33	0.0175103
BER	BER31	16	56204.4	3512.78	0.0212549
BER	BER32	8	22891.9	2861.49	0.00865707
BER	BER33	16	73275.1	4579.69	0.0277106	60798.8	4220.2	0.0229924
SAM	SAM1	27	93730	3471.48	0.0354461
SAM	SAM3	29	156336	5390.91	0.0591219
SAM	SAM9	25	111461	4458.46	0.0421514
SAM	SAM10	12	44932.7	3744.39	0.0169923
SAM	SAM11	23	101391	4408.3	0.0383432
SAM	SAM12	45	176118	3913.74	0.0666029
SAM	SAM14	22	104695	4758.88	0.0395927
SAM	SAM15	22	91388.1	4154	0.0345604
SAM	SAM18	9	48719.1	5413.24	0.0184242
SAM	SAM19	16	83172.1	5198.26	0.0314534
SAM	SAM21	13	57940.1	4456.93	0.0219113
SAM	SAM22	17	85183.5	5010.79	0.032214
SAM	SAM23	22	120335	5469.79	0.0455073
SAM	SAM25	34	168534	4956.89	0.0637348
SAM	SAM26	36	184045	5112.37	0.0696007
SAM	SAM27	21	77334.4	3682.59	0.0292457
SAM	SAM29	45	232430	5165.12	0.0878985
SAM	SAM32	28	128618	4593.49	0.0486397
SAM	SAM35	12	47173.6	3931.13	0.0178397
SAM	SAM37	23	109430	4757.83	0.0413834
SAM	SAM42	10	30399.5	3039.95	0.0114962
SAM	SAM46	12	38608	3217.33	0.0146005	104181	4468.45	0.0393982
BIE	BIE2	16	51652.9	3228.31	0.0195337
BIE	BIE4	20	83430	4171.5	0.0315509
BIE	BIE7	15	51851.1	3456.74	0.0196086
BIE	BIE8	42	168537	4012.78	0.063736
BIE	BIE10	11	55510.8	5046.43	0.0209926
BIE	BIE20	55	297895	5416.28	0.112656
BIE	BIE21	7	17934.4	2562.06	0.00678229
BIE	BIE23	26	98247.4	3778.75	0.0371544
BIE	BIE24	14	59824.8	4273.2	0.0226241
BIE	BIE37	6	19123.7	3187.28	0.00723205
BIE	BIE38	8	23462.5	2932.82	0.00887286
BIE	BIE39	10	32666.4	3266.64	0.0123535
BIE	BIE41	8	35324.2	4415.53	0.0133586
BIE	BIE43	16	56429.7	3526.86	0.0213401
BIE	BIE44	29	185197	6386.11	0.0700363
BIE	BIE45	47	248437	5285.89	0.0939519
BIE	BIE46	20	69732.3	3486.61	0.0263708
BIE	BIE47	9	37531.1	4170.12	0.0141932
BIE	BIE48	23	90215.6	3922.42	0.034117
BIE	BIE49	5	18959.5	3791.9	0.00716995
BIE	BIE50	11	35096.3	3190.57	0.0132724	82717.1	3976.61	0.0312813
DEL	DEL03	35	165259	4721.68	0.0624963
DEL	DEL04	42	154172	3670.76	0.0583035
DEL	DEL05	36	221097	6141.58	0.0836127
DEL	DEL06	49	264535	5398.67	0.10004
DEL	DEL09	45	226612	5035.81	0.0856983
DEL	DEL10	21	90572.9	4313	0.0342521
DEL	DEL11	41	168586	4111.87	0.0637545
DEL	DEL12	30	144856	4828.53	0.0547805
DEL	DEL13	39	201384	5163.68	0.0761578
DEL	DEL17	0	0	0	0
DEL	DEL18	42	194083	4621.02	0.0733967
DEL	DEL20	34	167682	4931.82	0.0634126
DEL	DEL21	67	343610	5128.51	0.129944
DEL	DEL22	42	171363	4080.07	0.0648047
DEL	DEL23	28	106445	3801.62	0.0402545
DEL	DEL25	101	644067	6376.9	0.243568
DEL	DEL26	20	85988.5	4299.42	0.0325184
DEL	DEL27	40	145523	3638.06	0.0550327
DEL	DEL28	23	98855.5	4298.06	0.0373844
DEL	DEL29	44	207015	4704.88	0.0782873
DEL	DEL30	39	224562	5758	0.084923
DEL	DEL31	49	210290	4291.64	0.0795258
DEL	DEL32	33	157213	4764.02	0.0594535
DEL	DEL33	37	168659	4558.36	0.0637821	190101	4526.58	0.071891
RIP	RIP2449	46	217964	4738.36	0.0824279
RIP	RIP2453	38	193070	5080.78	0.0730137
RIP	RIP2456	21	93210.4	4438.59	0.0352496
RIP	RIP2457	24	113874	4744.75	0.0430639
RIP	RIP2474	10	52927.6	5292.76	0.0200157
RIP	RIP2499	18	109229	6068.28	0.0413073
RIP	RIP2501	26	196243	7547.82	0.0742136
RIP	RIP2502	2	7869.28	3934.64	0.00297594
RIP	RIP2503	14	69358.6	4954.19	0.0262295
RIP	RIP2505	1	3364.1	3364.1	0.00127221
RIP	RIP2506	1	1546.08	1546.08	0.000584684
RIP	RIP2508	31	198243	6394.94	0.0749699
RIP	RIP2509	57	352204	6179.01	0.133194
RIP	RIP2514	3	9818.98	3272.99	0.00371326
RIP	RIP2516	18	106021	5890.06	0.0400942
RIP	RIP2517	5	17197.6	3439.52	0.00650365
RIP	RIP2518	10	39707.8	3970.78	0.0150164
RIP	RIP2519	25	119973	4798.92	0.0453704
RIP	RIP2523	17	128158	7538.68	0.0484658
RIP	RIP2524	3	9861.85	3287.28	0.00372947
RIP	RIP2528	1	5327.45	5327.45	0.00201469	97389	4848.09	0.0368298
XIS	XIS934	19	128670	6772.12	0.0486594
XIS	XIS938	10	54930.8	5493.08	0.0207733
XIS	XIS1151	6	22339.1	3723.18	0.00844802
XIS	XIS1250	0	0	0	0
XIS	XIS1267	1	3089.74	3089.74	0.00116845
XIS	XIS1433	8	33798.4	4224.8	0.0127816
XIS	XIS1440	43	278872	6485.4	0.105462
XIS	XIS1446	10	57159.4	5715.94	0.0216161
XIS	XIS1536	2	6904.96	3452.48	0.00261126
XIS	XIS1551	0	0	0	0
XIS	XIS1553	4	12055.6	3013.89	0.00455909
XIS	XIS1554	3	7484.69	2494.9	0.0028305
XIS	XIS1557	0	0	0	0
XIS	XIS1597	1	1583.19	1583.19	0.000598718
XIS	XIS1602	0	0	0	0
XIS	XIS1635	1	2141.29	2141.29	0.000809776
XIS	XIS1650	10	37140.4	3714.04	0.0140455
XIS	XIS1684*	0	0	0	0
XIS	XIS1686	3	8999.36	2999.79	0.00340331
XIS	XIS1701	0	0	0	0
XIS	XIS1724	2	6467.13	3233.57	0.00244569
XIS	XIS1874	13	84397.9	6492.15	0.0319169
XIS	XIS1880	26	145582	5599.3	0.055055
XIS	XIS1903	0	0	0	0	37150.7	2926.2	0.0140493
LTX	LTX1400NA990736	11	41715.9	3792.35	0.0157758
LTX	LTX1400NA990744	19	68138	3586.21	0.0257679
LTX	LTX1400NA990761	18	65825	3656.94	0.0248932
LTX	LTX1500BI081107	18	59187	3288.17	0.0223829
LTX	LTX1500BI081177	66	282955	4287.2	0.107006
LTX	LTX140000109936	15	64594.5	4306.3	0.0244278
LTX	LTX140000271166	16	66678.3	4167.39	0.0252159
LTX	LTX140000273232	26	107381	4130.04	0.0406085
LTX	LTX140000274621	2	3268.04	1634.02	0.00123588
LTX	LTX140000274919	19	71937.2	3786.17	0.0272046
LTX	LTX140000314453	5	16772.9	3354.57	0.00634304
LTX	LTX140000386884	59	355454	6024.65	0.134423
LTX	LTX140000386979	20	65376	3268.8	0.0247234
LTX	LTX140000386988	18	66125.7	3673.65	0.0250069
LTX	LTX140000386996	15	50871.1	3391.41	0.019238
LTX	LTX150010033500	21	122744	5844.96	0.0464183
LTX	LTX150010036463	9	24239.3	2693.25	0.00916662
LTX	LTX150010040970	12	42175.1	3514.59	0.0159494
LTX	LTX150020016613	22	101433	4610.61	0.0383591
LTX	LTX150030035660	54	261075	4834.72	0.0987312
LTX	LTX150030036058	30	131515	4383.82	0.0497353
LTX	LTX150030047785	12	36132.4	3011.03	0.0136643
LTX	LTX150030047788	12	55601.1	4633.43	0.0210268
LTX	LTX150030064429	26	106687	4103.34	0.040346	94495.1	3915.73	0.0357354
SAA	SAA47614	10	37100.3	3710.03	0.0140303
SAA	SAA47618	5	16536.4	3307.28	0.0062536
SAA	SAA47619	8	34414.4	4301.8	0.0130146
SAA	SAA47620	2	7181.09	3590.55	0.00271569
SAA	SAA47623	11	37076.6	3370.6	0.0140213
SAA	SAA47624	20	77288.6	3864.43	0.0292284
SAA	SAA47625	13	53916.4	4147.41	0.0203897
SAA	SAA47626	2	8423.04	4211.52	0.00318536
SAA	SAA47628	17	79235.7	4660.92	0.0299647
SAA	SAA47629	9	24330	2703.33	0.00920092
SAA	SAA47630	8	23405.6	2925.7	0.00885134
SAA	SAA47637	4	12497.1	3124.27	0.00472605
SAA	SAA47639	48	274887	5726.81	0.103955
SAA	SAA47641	13	52715.4	4055.03	0.0199355
SAA	SAA47643	8	25762.7	3220.34	0.00974273
SAA	SAA47644	84	528182	6287.88	0.199744
SAA	SAA47645	8	25874.8	3234.36	0.00978512
SAA	SAA47646	45	234763	5216.95	0.0887808
SAA	SAA47648	6	19611.5	3268.58	0.00741652
SAA	SAA47650	10	31987.9	3198.79	0.0120969
SAA	SAA47651	8	36161	4520.13	0.0136751
SAA	SAA47652	7	25663.6	3666.23	0.00970525
SAA	SAA47654	5	16792.5	3358.49	0.00635045
SAA	SAA47655	23	117129	5092.56	0.0442949	75039	3948.5	0.0283776
CAS	CAS01	4	23038	5759.51	0.00871232
CAS	CAS02	11	45058.4	4096.21	0.0170398
CAS	CAS05	19	83439.5	4391.55	0.0315545
CAS	CAS06	5	18715.7	3743.13	0.00707775
CAS	CAS07	28	169899	6067.83	0.064251
CAS	CAS08	24	127480	5311.66	0.0482094
CAS	CAS09	0	0	0	0
CAS	CAS10	20	113638	5681.88	0.0429747
CAS	CAS11	10	62478.7	6247.87	0.0236277
CAS	CAS12	10	48117.3	4811.73	0.0181966
CAS	CAS13	11	52418.1	4765.28	0.0198231
CAS	CAS14	24	109208	4550.34	0.0412994
CAS	CAS15	2	10951.6	5475.8	0.00414159
CAS	CAS16	9	39291.9	4365.77	0.0148591
CAS	CAS17	15	65167.9	4344.52	0.0246447
CAS	CAS18	7	34508	4929.71	0.01305
CAS	CAS19	7	43513.5	6216.21	0.0164556
CAS	CAS20	4	14134.1	3533.52	0.00534512
CAS	CAS22	13	76422.4	5878.64	0.0289008
CAS	CAS23	0	0	0	0
CAS	CAS24	1	2850.43	2850.43	0.00107795	54301.5	4429.6	0.0205353
OJA	OJA01	14	83494.1	5963.86	0.0315751
OJA	OJA02	20	80916.3	4045.82	0.0306003
OJA	OJA03	2	5650.58	2825.29	0.00213689
OJA	OJA04	1	9075.28	9075.28	0.00343202
OJA	OJA05	17	86609.3	5094.67	0.0327532
OJA	OJA06	1	2596.46	2596.46	0.000981908
OJA	OJA07	15	90164.7	6010.98	0.0340978
OJA	OJA08	3	12330.2	4110.07	0.00466294
OJA	OJA09	1	2801.38	2801.38	0.0010594
OJA	OJA11	0	0	0	0
OJA	OJA12	21	133406	6352.67	0.0504504
OJA	OJA13	16	80014	5000.88	0.030259
OJA	OJA14	8	40990.8	5123.85	0.0155016
OJA	OJA15	3	18088.6	6029.55	0.0068406
OJA	OJA16	0	0	0	0
OJA	OJA17	27	170759	6324.39	0.0645763
OJA	OJA18	10	57711.2	5771.12	0.0218248
OJA	OJA19	24	137749	5739.53	0.0520928
OJA	OJA20	15	106120	7074.67	0.0401316
OJA	OJA21	26	143282	5510.85	0.0541852
OJA	OJA22	3	12098.1	4032.69	0.00457516
OJA	OJA23	14	65839.4	4702.81	0.0248986
OJA	OJA24	1	2720.45	2720.45	0.0010288	58365.9	4648.14	0.0220724
RAA	RAA1	0	0	0	0
RAA	RAA2	3	9054.23	3018.08	0.00342406
RAA	RAA4	1	5474.12	5474.12	0.00207016
RAA	RAA5	1	6398.26	6398.26	0.00241964
RAA	RAA7	3	9847.45	3282.48	0.00372403
RAA	RAA8	1	6807.63	6807.63	0.00257445
RAA	RAA11	26	122761	4721.59	0.0464248
RAA	RAA12	3	8259.22	2753.07	0.00312341
RAA	RAA13	0	0	0	0
RAA	RAA14	0	0	0	0
RAA	RAA15	0	0	0	0
RAA	RAA16	1	3144.65	3144.65	0.00118922
RAA	RAA17	7	29844.2	4263.46	0.0112862
RAA	RAA18	3	22397.4	7465.8	0.00847007
RAA	RAA19	8	33251.7	4156.47	0.0125749
RAA	RAA20	4	15999.8	3999.96	0.00605068
RAA	RAA21	1	11435.9	11435.9	0.00432474
RAA	RAA22	0	0	0	0
RAA	RAA23	4	15188.7	3797.18	0.00574394
RAA	RAA24	2	9551.12	4775.56	0.00361197	15470.8	3774.71	0.00585061
SEG	SEG8244	2	6605.21	3302.61	0.0024979
SEG	SEG8245	35	205890	5882.57	0.0778618
SEG	SEG8249	2	7263.71	3631.85	0.00274693
SEG	SEG8250	31	168540	5436.78	0.0637371
SEG	SEG8251	6	21979.1	3663.18	0.00831188
SEG	SEG8252	5	35238	7047.6	0.013326
SEG	SEG8254	4	16608.5	4152.12	0.00628087
SEG	SEG8255	9	27363.5	3040.39	0.0103481
SEG	SEG8256	2	9235.91	4617.96	0.00349276
SEG	SEG8257	2	8501.49	4250.74	0.00321502
SEG	SEG8258	3	9057.77	3019.26	0.00342539
SEG	SEG8379	2	7742.49	3871.25	0.00292799	43668.8	4326.36	0.0165143
MEE	MEE10770	5	16996.3	3399.26	0.00642752
MEE	MEE10774	4	15460.6	3865.15	0.00584676
MEE	MEE10778	7	25688.6	3669.8	0.00971471
MEE	MEE10779	7	18927.8	2703.98	0.00715796
MEE	MEE10783	13	41790.4	3214.64	0.015804
MEE	MEE10784	8	30147.4	3768.43	0.0114009
MEE	MEE10786	8	35965	4495.63	0.013601
MEE	MEE10789	1	3264.88	3264.88	0.00123469
MEE	MEE10790	43	291756	6785.02	0.110334
MEE	MEE10794	21	93282.7	4442.03	0.0352769
MEE	MEE10800	36	179892	4997	0.0680301
MEE	MEE10801	13	44366.2	3412.78	0.0167781
MEE	MEE10802	28	133117	4754.17	0.0503411	71588.8	4059.44	0.0270729
MER	MER1	48	256182	5337.12	0.0968808
MER	MER2	41	197170	4809.03	0.0745642
MER	MER3	8	39648.1	4956.02	0.0149938
MER	MER4	11	36147.9	3286.18	0.0136701
MER	MER5	27	110808	4103.99	0.0419045
MER	MER6	14	50991.1	3642.22	0.0192834
MER	MER10	14	48215.4	3443.96	0.0182337
MER	MER12	27	103064	3817.2	0.0389759
MER	MER15	27	112933	4182.72	0.0427081
MER	MER16	12	54728.2	4560.68	0.0206967
MER	MER21	50	196841	3936.81	0.0744397
MER	MER23	45	214170	4759.33	0.0809931
MER	MER24	94	493019	5244.88	0.186446
MER	MER25	22	140708	6395.83	0.0532118
MER	MER26	17	62370.5	3668.85	0.0235868
MER	MER29	12	44590.6	3715.88	0.0168629
MER	MER30	16	73962.6	4622.66	0.0279706
MER	MER31	28	132454	4730.51	0.0500904
MER	MER38	26	107215	4123.66	0.0405457
MER	MER40	16	68852.1	4303.26	0.0260379
MER	MER41	14	60529.7	4323.55	0.0228906
MER	MER43	13	45159.3	3473.79	0.017078
MER	MER46	49	214348	4374.44	0.0810604
MER	MER47	8	29573.4	3696.67	0.0111838	120570	4312.88	0.0455962
SOP	SOP1	50	279469	5589.37	0.105687
SOP	SOP2	37	196907	5321.82	0.0744647
SOP	SOP3	84	425141	5061.21	0.160776
SOP	SOP4	34	171527	5044.91	0.0648667
SOP	SOP5	38	183145	4819.6	0.0692603
SOP	SOP6	34	165716	4874.01	0.0626691
SOP	SOP7	0	0	0	0
SOP	SOP8	3	10907.4	3635.78	0.00412487
SOP	SOP9	17	69142.3	4067.19	0.0261477
SOP	SOP10	33	193389	5860.28	0.0731343
SOP	SOP11	3	9291.63	3097.21	0.00351383
SOP	SOP12	1	4509.05	4509.05	0.0017052
SOP	SOP13	2	6201.6	3100.8	0.00234527
SOP	SOP14	3	8399.53	2799.84	0.00317647
SOP	SOP15	4	10766.4	2691.61	0.00407155
SOP	SOP16	0	0	0	0
SOP	SOP17	38	210405	5536.98	0.0795693
SOP	SOP18	36	161130	4475.84	0.0609348
SOP	SOP19	20	118643	5932.13	0.0448675
SOP	SOP20	6	17705.7	2950.95	0.0066958
SOP	SOP21	1	3079.41	3079.41	0.00116455
SOP	SOP22	68	356667	5245.1	0.134881
SOP	SOP23	0	0	0	0
SOP	SOP24	12	56969.6	4747.47	0.0215443	110796	3851.69	0.0419001
GEN	GEN_48	6	22502.8	3750.46	0.00850993
GEN	GEN_49	20	108152	5407.61	0.0409
GEN	GEN_50	42	227278	5411.39	0.0859502
GEN	GEN_51	1	2226.22	2226.22	0.000841894
GEN	GEN_52	6	30255.8	5042.63	0.0114419
GEN	GEN_53	27	189947	7035.09	0.0718326
GEN	GEN_54	4	13335.6	3333.89	0.00504315
GEN	GEN_55	5	18642.8	3728.56	0.00705018
GEN	GEN_56	12	59340.3	4945.03	0.0224408
GEN	GEN_57	0	0	0	0
GEN	GEN_58	36	181129	5031.35	0.0684979
GEN	GEN_59	3	12422.4	4140.81	0.0046978
GEN	GEN_60	8	19738.6	2467.32	0.00746458
GEN	GEN_61	8	28621.5	3577.68	0.0108238
GEN	GEN_62	51	327939	6430.18	0.124017
GEN	GEN_63	28	178147	6362.38	0.0673702
GEN	GEN_64	12	59122.1	4926.84	0.0223583
GEN	GEN_65	20	136402	6820.11	0.0515834
GEN	GEN_66	58	401862	6928.65	0.151973
GEN	GEN_67	56	320012	5714.49	0.12102
GEN	GEN_68	52	322842	6208.5	0.12209
GEN	GEN_69	10	41728	4172.8	0.0157804
GEN	GEN_70	52	304851	5862.51	0.115286
GEN	GEN_71	19	98903.4	5205.44	0.0374025	129392	4780.41	0.0489323
SAW	SAW4	24	120834	5034.77	0.045696
SAW	SAW5	14	69351.4	4953.67	0.0262268
SAW	SAW16	16	62304	3894	0.0235616
SAW	SAW17	10	45565.7	4556.57	0.0172317
SAW	SAW18	33	181796	5508.96	0.0687501
SAW	SAW19	8	38777.2	4847.15	0.0146644
SAW	SAW20	16	71327.3	4457.96	0.026974
SAW	SAW23	9	37240.6	4137.85	0.0140833
SAW	SAW37	14	70615.3	5043.95	0.0267047
SAW	SAW67	16	70681.7	4417.61	0.0267298
SAW	SAW70	17	82640.8	4861.22	0.0312524
SAW	SAW75	51	227833	4467.32	0.08616
SAW	SAW76	69	428049	6203.6	0.161876
SAW	SAW78	12	58177.6	4848.13	0.0220011
SAW	SAW84	21	100707	4795.55	0.0380846
SAW	SAW90	13	44524	3424.92	0.0168377
SAW	SAW93	13	52019.2	4001.48	0.0196722
SAW	SAW99	11	39911	3628.28	0.0150932
SAW	SAW100	10	39786.6	3978.66	0.0150462
SAW	SAW101	26	120247	4624.89	0.045474
SAW	SAW105	13	52054.9	4004.22	0.0196857
SAW	SAW107	32	132097	4128.04	0.0499554
SAW	SAW108	22	106000	4818.18	0.0400862
SAW	SAW110	18	63241.7	3513.43	0.0239162	96490.9	4506.27	0.0364902
MAS	MAS2072	29	122413	4221.14	0.0462932
MAS	MAS2954	29	97957.5	3377.85	0.0370448
MAS	MAS2955	22	86131.1	3915.05	0.0325724
MAS	MAS2956	15	53619.3	3574.62	0.0202773
MAS	MAS2957	19	67635	3559.74	0.0255777
MAS	MAS2958	20	75275.5	3763.77	0.0284671
MAS	MAS2959	18	87324.4	4851.36	0.0330236
MAS	MAS2960	34	111655	3283.97	0.0422248
MAS	MAS2961	15	48289.6	3219.31	0.0182618
MAS	MAS2962	12	64629.2	5385.77	0.0244409
MAS	MAS2963	21	79519.1	3786.62	0.0300719
MAS	MAS2964	12	45906.3	3825.53	0.0173605
MAS	MAS2965	18	77833.7	4324.09	0.0294345
MAS	MAS2966	104	631592	6073	0.23885
MAS	MAS2967	20	98168.8	4908.44	0.0371247
MAS	MAS2968	16	67622.5	4226.41	0.0255729
MAS	MAS2969	28	135090	4824.64	0.0510872
MAS	MAS2970	16	60567.6	3785.48	0.022905
MAS	MAS2971	43	189701	4411.65	0.0717396
MAS	MAS2973	23	120004	5217.55	0.0453821
MAS	MAS2974	27	97093.1	3596.04	0.0367179
MAS	MAS2975	20	83606.2	4180.31	0.0316175
MAS	MAS2976	24	100096	4170.66	0.0378535
MAS	MAS2977	84	560849	6676.77	0.212097	131774	4298.32	0.0498333
FAB	FAB1	7	17295.1	2470.73	0.00654052
FAB	FAB2	0	0	0	0
FAB	FAB4	6	22930.4	3821.73	0.00867163
FAB	FAB5	16	89923.4	5620.21	0.0340065
FAB	FAB6	4	14368.8	3592.19	0.00543388
FAB	FAB7	7	32708.8	4672.69	0.0123695
FAB	FAB8	15	86873.2	5791.55	0.032853
FAB	FAB9	8	38045.8	4755.73	0.0143879
FAB	FAB10	11	54341.7	4940.16	0.0205505
FAB	FAB11	16	69646.8	4352.93	0.0263385
FAB	FAB12	16	75886.3	4742.89	0.0286981
FAB	FAB13	57	302087	5299.76	0.114241
FAB	FAB14	7	30404.2	4343.45	0.011498
FAB	FAB15	15	87409.4	5827.29	0.0330558
FAB	FAB16	14	70150.8	5010.77	0.0265291
FAB	FAB17	96	608720	6340.84	0.230201
FAB	FAB18	8	29399.8	3674.97	0.0111182
FAB	FAB19	12	60109.2	5009.1	0.0227316
FAB	FAB20	0	0	0	0
FAB	FAB21	15	76932.7	5128.84	0.0290938
FAB	FAB22	8	19198.7	2399.84	0.00726041
FAB	FAB23	22	115336	5242.55	0.0436168
FAB	FAB24	22	118649	5393.15	0.0448697	87844.2	4279.62	0.0332202
APP	APP1	14	100764	7197.44	0.0381061
APP	APP2	2	9294.77	4647.39	0.00351502
APP	APP3	13	64005.1	4923.47	0.0242049
APP	APP4	43	221220	5144.66	0.0836592
APP	APP5	9	41056.9	4561.88	0.0155266
APP	APP6	9	34222.1	3802.45	0.0129418
APP	APP7	10	40418.3	4041.83	0.0152851
APP	APP8	21	135397	6447.46	0.0512033
APP	APP9	13	60032.1	4617.85	0.0227025
APP	APP10	36	207968	5776.89	0.0786477
APP	APP11	11	43797.2	3981.57	0.0165629
APP	APP12	6	32813.6	5468.93	0.0124092
APP	APP13	21	151038	7192.26	0.0571183
APP	APP14	2	5904.57	2952.29	0.00223294
APP	APP15	58	302508	5215.65	0.1144
APP	APP16	10	57704.7	5770.47	0.0218223
APP	APP17	17	89756.6	5279.8	0.0339434
APP	APP18	25	140389	5615.55	0.0530912
APP	APP19	18	99175.9	5509.77	0.0375055
APP	APP20	5	29626.2	5925.25	0.0112038
APP	APP21	48	245862	5122.12	0.0929781
APP	APP22	6	33298.5	5549.74	0.0125926
APP	APP23	19	85886.9	4520.36	0.03248
APP	APP24	21	108666	5174.57	0.0410944	97533.6	5184.99	0.0368845
LAT	LAT1	11	28892.7	2626.61	0.0109264
LAT	LAT2	28	126874	4531.23	0.0479802
LAT	LAT3	9	32011.5	3556.83	0.0121059
LAT	LAT4	8	34059.3	4257.41	0.0128803
LAT	LAT5	11	42002.9	3818.45	0.0158843
LAT	LAT6	113	615582	5447.63	0.232796
LAT	LAT7	37	224093	6056.56	0.0847457
LAT	LAT8	11	50385.1	4580.46	0.0190542
LAT	LAT9	10	28770.7	2877.07	0.0108803
LAT	LAT10	11	49577.1	4507.01	0.0187487
LAT	LAT11	80	471427	5892.84	0.17828
LAT	LAT12	12	56044	4670.33	0.0211943
LAT	LAT13	0	0	0	0
LAT	LAT14	25	141853	5674.1	0.0536448
LAT	LAT15	5	12855.2	2571.04	0.00486148
LAT	LAT16	70	343351	4905.02	0.129846
LAT	LAT17	18	65622	3645.67	0.0248164
LAT	LAT18	5	17673.6	3534.72	0.00668366
LAT	LAT19	14	50768	3626.29	0.019199
LAT	LAT20	23	116884	5081.93	0.0442022
LAT	LAT21	8	26926.9	3365.86	0.010183
LAT	LAT22	15	47177.6	3145.18	0.0178412
LAT	LAT23	18	73145.5	4063.64	0.0276616
LAT	LAT24	6	17470.1	2911.68	0.0066067	111394	3972.82	0.0421259
BAG	BAG1	25	127364	5094.56	0.0481655
BAG	BAG2	3	5737	1912.33	0.00216957
BAG	BAG3	0	0	0	0
BAG	BAG4	19	73926.8	3890.89	0.027957
BAG	BAG6	36	181196	5033.21	0.0685232
BAG	BAG7	0	0	0	0
BAG	BAG8	32	202081	6315.03	0.0764214
BAG	BAG9	4	22615.2	5653.81	0.00855243
BAG	BAG10	24	122708	5112.82	0.0464047
BAG	BAG11	3	8550.99	2850.33	0.00323374
BAG	BAG13	16	67491.4	4218.22	0.0255234
BAG	BAG14	66	330739	5011.2	0.125076
BAG	BAG15	9	48788.9	5420.99	0.0184506
BAG	BAG16	30	155956	5198.52	0.0589782
BAG	BAG17	8	28775.2	3596.9	0.010882
BAG	BAG19	11	64779.7	5889.06	0.0244979
BAG	BAG20	3	7389.21	2463.07	0.00279439
BAG	BAG21	26	125485	4826.33	0.0474549
BAG	BAG22	33	239914	7270.13	0.0907287
BAG	BAG23	10	43891.1	4389.11	0.0165984
BAG	BAG24	45	226315	5029.21	0.085586
BAG	BAG26	40	191517	4787.92	0.0724264
BAG	BAG27	12	50780.9	4231.74	0.0192039	101130	4269.36	0.0382447
ALT	ALT1	24	103726	4321.92	0.0392263
ALT	ALT2	5	23363.9	4672.78	0.00883557
ALT	ALT3	30	143811	4793.69	0.0543853
ALT	ALT4	22	116162	5280.07	0.0439292
ALT	ALT5	11	59077.5	5370.68	0.0223415
ALT	ALT6	13	59062.4	4543.27	0.0223357
ALT	ALT7	26	99312.4	3819.71	0.0375572
ALT	ALT8	0	0	0	0
ALT	ALT9	24	111588	4649.49	0.0421994
ALT	ALT11	14	63307.3	4521.95	0.023941
ALT	ALT12	35	135119	3860.54	0.0510982
ALT	ALT13	1	3614.88	3614.88	0.00136705
ALT	ALT14	29	151353	5219.06	0.0572375
ALT	ALT19	29	161568	5571.31	0.0611005
ALT	ALT20	29	162694	5610.12	0.0615263
ALT	ALT21	41	201418	4912.63	0.0761706
ALT	ALT22	83	514888	6203.47	0.194716
ALT	ALT23	57	336430	5902.27	0.127228
ALT	ALT24	51	278542	5461.6	0.105337	143423	4648.92	0.0542386
LEC	LEC4	38	200175	5267.77	0.0757006
LEC	LEC5	51	292731	5739.83	0.110703
LEC	LEC6	21	103190	4913.79	0.0390236
LEC	LEC7	23	140697	6117.26	0.0532077
LEC	LEC8	5	18910	3782	0.00715123
LEC	LEC9	16	65924.4	4120.27	0.0249308
LEC	LEC10	26	120006	4615.63	0.0453829
LEC	LEC11	19	120969	6366.78	0.0457471
LEC	LEC12	63	351835	5584.68	0.133054
LEC	LEC13	43	228635	5317.09	0.0864633
LEC	LEC14	92	502407	5460.95	0.189996
LEC	LEC15	81	451192	5570.27	0.170628
LEC	LEC16	12	63991.3	5332.61	0.0241997
LEC	LEC17	10	63850.9	6385.09	0.0241466
LEC	LEC19	17	63373.6	3727.86	0.0239661
LEC	LEC20	59	262224	4444.47	0.0991658
LEC	LEC21	3	22126.8	7375.6	0.00836773
LEC	LEC23	72	493276	6851.05	0.186543
LEC	LEC24	61	373823	6128.25	0.141369	207334	5426.38	0.0784077
VBE	VBE1	7	36520.2	5217.18	0.0138109
VBE	VBE2	27	103896	3847.99	0.0392905
VBE	VBE3	17	87489.2	5146.43	0.033086
VBE	VBE4	30	117070	3902.35	0.0442726
VBE	VBE5	27	106536	3945.78	0.0402889
VBE	VBE6	16	62171.8	3885.74	0.0235116
VBE	VBE7	75	384625	5128.33	0.145454
VBE	VBE8	74	453499	6128.36	0.171501
VBE	VBE9	9	23943.1	2660.34	0.00905461
VBE	VBE10	32	160036	5001.11	0.0605211
VBE	VBE11	57	347903	6103.56	0.131567
VBE	VBE12	139	772318	5556.24	0.292069
VBE	VBE13	69	433376	6280.81	0.163891
VBE	VBE14	48	214821	4475.44	0.0812393
VBE	VBE15	30	147976	4932.53	0.0559604
VBE	VBE16	97	567962	5855.28	0.214787
VBE	VBE17	21	99400.2	4733.34	0.0375904
VBE	VBE18	30	145513	4850.43	0.0550289
VBE	VBE19	33	169930	5149.39	0.0642628
VBE	VBE20	67	440953	6581.39	0.166756
VBE	VBE21	25	128293	5131.71	0.0485168
VBE	VBE22	51	235836	4624.23	0.0891866
VBE	VBE23	44	228845	5201.03	0.0865428
VBE	VBE24	44	155444	3532.82	0.0587846	234348	4911.33	0.0886239
PIN	PIN1	16	50777.3	3173.58	0.0192025
PIN	PIN2	44	192826	4382.4	0.0729214
PIN	PIN4	35	181506	5185.89	0.0686405
PIN	PIN6	34	190822	5612.42	0.0721635
PIN	PIN7	42	163684	3897.25	0.0619007
PIN	PIN8	2	5025.92	2512.96	0.00190066
PIN	PIN9	0	0	0	0
PIN	PIN10	2	7368.39	3684.19	0.00278652
PIN	PIN11	3	12174.5	4058.17	0.00460405
PIN	PIN14	1	1413.08	1413.08	0.000534387
PIN	PIN15	6	41355.5	6892.59	0.0156395
PIN	PIN16	37	219770	5939.73	0.0831108
PIN	PIN17	1	1759.16	1759.16	0.000665265
PIN	PIN18	2	9175.31	4587.66	0.00346984
PIN	PIN23	28	170041	6072.89	0.0643047
PIN	PIN24	12	61654.5	5137.88	0.023316
PIN	PIN25	39	219407	5625.81	0.0829736
PIN	PIN27	45	220052	4890.05	0.0832175
PIN	PIN28	27	133143	4931.22	0.0503509
PIN	PIN33	44	255339	5803.16	0.096562
PIN	PIN36	46	287812	6256.79	0.108842
PIN	PIN38	2	3875.85	1937.92	0.00146574
PIN	PIN41	35	171414	4897.55	0.064824
PIN	PIN103	19	110850	5834.19	0.0419204	112969	4353.61	0.0427215
COM	COM1	28	107096	3824.86	0.0405007
COM	COM2	11	36607.9	3327.99	0.0138441
COM	COM3	10	36999.3	3699.93	0.0139921
COM	COM4	4	16481.5	4120.38	0.00623284
COM	COM5	5	18249.6	3649.93	0.00690149
COM	COM6	10	47171.1	4717.11	0.0178388
COM	COM7	15	52629.2	3508.62	0.0199029
COM	COM8	21	77985.6	3713.6	0.029492
COM	COM9	15	49318.1	3287.87	0.0186507
COM	COM10	3	15380.5	5126.84	0.00581647
COM	COM11	5	20023	4004.61	0.00757214
COM	COM12	7	19741.6	2820.22	0.00746572
COM	COM13	10	28619.6	2861.96	0.0108231
COM	COM14	7	20294.7	2899.24	0.00767489
COM	COM15	5	18365.3	3673.06	0.00694524
COM	COM16	2	7029.8	3514.9	0.00265847
COM	COM17	4	16018.9	4004.72	0.0060579
COM	COM18	12	49212.5	4101.04	0.0186108
COM	COM19	11	33449.2	3040.84	0.0126495
COM	COM20	9	33650.9	3738.99	0.0127258
COM	COM21	12	33666.7	2805.55	0.0127318
COM	COM22	10	38035.6	3803.56	0.014384
COM	COM23	12	46034.9	3836.24	0.0174091
COM	COM24	22	82581.5	3753.7	0.03123	37693.5	3659.82	0.0142546
CIK	CIK05	31	120645	3891.76	0.0456246
CIK	CIK06	9	37205.1	4133.9	0.0140699
CIK	CIK07	28	142478	5088.5	0.0538812
CIK	CIK10	17	71752.2	4220.72	0.0271347
CIK	CIK11	23	94009.1	4087.35	0.0355516
CIK	CIK13	41	205372	5009.06	0.0776659
CIK	CIK26	23	111361	4841.76	0.0421136
CIK	CIK28	17	89417.1	5259.83	0.033815	109030	4566.61	0.0412321
GOR	GOR3	4	21320.2	5330.06	0.0080627
GOR	GOR10	11	40804.2	3709.47	0.015431
GOR	GOR11	8	33779	4222.37	0.0127743
GOR	GOR25	14	45939.3	3281.38	0.017373
GOR	GOR32	4	11718.7	2929.68	0.00443168	30712.3	3894.59	0.0116145
VAL	VAL22	67	296320	4422.69	0.11206
VAL	VAL32	81	469616	5797.72	0.177596
VAL	VAL35	58	309167	5330.46	0.116918
VAL	VAL38	71	391709	5517.03	0.148133
VAL	VAL55	60	289019	4816.99	0.109299
VAL	VAL74	68	375851	5527.22	0.142136	355280	5235.35	0.134357
RAC	RAC01	30	131197	4373.22	0.049615
RAC	RAC07	29	114262	3940.06	0.0432107
RAC	RAC11	27	142730	5286.29	0.0539765
RAC	RAC16	33	165583	5017.66	0.0626188
RAC	RAC20	39	164847	4226.85	0.0623405
RAC	RAC28	26	120902	4650.07	0.0457217	139920	4582.36	0.0529139
TSIH	TSIH01	15	69758	4650.54	0.0263805
TSIH	TSIH04	0	0	0	0
TSIH	TSIH28	0	0	0	0
TSIH	TSIH29	2	5304.92	2652.46	0.00200617
TSIH	TSIH34	6	20823.7	3470.62	0.00787494
TSIH	TSIH35	11	44032.1	4002.91	0.0166517	23319.8	2462.75	0.00881889
TSIR	TSIR01	21	103604	4933.53	0.0391801
TSIR	TSIR09	1	5053.77	5053.77	0.00191119
TSIR	TSIR16	1	2816.45	2816.45	0.0010651
TSIR	TSIR18	1	1922.81	1922.81	0.000727153
TSIR	TSIR26	3	13114.7	4371.57	0.00495961
TSIR	TSIR30	1	4003.56	4003.56	0.00151403	21752.5	3850.28	0.0082262
IST	IST2	11	36703.1	3336.65	0.0138801
IST	IST3	32	158746	4960.83	0.0600333
IST	IST4	26	147669	5679.59	0.0558443
IST	IST5	34	176256	5183.99	0.0666551
IST	IST6	8	46110.6	5763.83	0.0174377
IST	IST9	18	76714.7	4261.93	0.0290113
IST	IST13	24	104525	4355.22	0.0395284
IST	IST14	13	52026.3	4002.02	0.0196749
IST	IST15	24	91584.6	3816.03	0.0346347
IST	IST18	21	88739.5	4225.69	0.0335588
IST	IST19	5	16706.2	3341.24	0.00631782
IST	IST21	6	18084.2	3014.03	0.00683894
IST	IST24	14	67612.8	4829.48	0.0255693
IST	IST26	6	16460.3	2743.38	0.00622482
IST	IST30	20	90785.7	4539.28	0.0343326
IST	IST31	10	31234.4	3123.44	0.011812
IST	IST34	36	187685	5213.47	0.0709772
IST	IST35	13	49842.7	3834.05	0.0188491
IST	IST36	9	32244.7	3582.74	0.012194
IST	IST37	5	22104.6	4420.93	0.00835934
IST	IST39	10	48164	4816.4	0.0182143
IST	IST40	25	159823	6392.94	0.0604406
IST	IST42	2	11277.8	5638.91	0.00426495	75265.2	4394.61	0.0284632
CRI	KRK17	6	20124.6	3354.1	0.00761056
CRI	KRKI16	2	3624.41	1812.2	0.00137065
CRI	KRKI18	3	16385	5461.66	0.00619635
CRI	KRKI19	1	4431.15	4431.15	0.00167574
CRI	CREI1	24	92742.4	3864.27	0.0350726
CRI	CREI2	1	2265.53	2265.53	0.00085676
CRI	CREI3	16	73436	4589.75	0.0277714
CRI	CREI4	27	121749	4509.24	0.0460421
CRI	CREI5	14	57862.6	4133.04	0.021882
CRI	PAGI6	8	27638.6	3454.82	0.0104521
CRI	PAGI7	8	30659.4	3832.42	0.0115945
CRI	PAGI8	48	287192	5983.18	0.108608
CRI	PAGI9	10	47931.6	4793.16	0.0181264
CRI	PAGI10	2	4124.27	2062.14	0.00155968
CRI	RABI11	0	0	0	0
CRI	RABI13	3	11163.2	3721.07	0.00422161
CRI	RABI14	5	26117.3	5223.45	0.00987683
CRI	RABI15	0	0	0	0	45969.3	3527.29	0.0173843
BKR	BKR439744	9	53330	5925.56	0.0201679
BKR	BKR441328	6	18266.9	3044.48	0.00690803
BKR	BKR541896	4	19542.1	4885.53	0.00739027
BKR	BKR541948	54	311746	5773.07	0.117894
BKR	BKR542233	3	21766.7	7255.55	0.00823155	84930.3	5376.84	0.0321183
LIK	LIK21	0	0	0	0
LIK	LIK22	1	3170.8	3170.8	0.00119911
LIK	LIK24	1	3684.89	3684.89	0.00139352
LIK	LIK25	4	14077.1	3519.28	0.00532356	5233.2	2593.74	0.00197905
DAL	DAL27	3	17499.6	5833.18	0.00661786
DAL	DAL28	5	17748.9	3549.77	0.00671214
DAL	DAL29	2	3954.04	1977.02	0.00149531
DAL	DAL30	0	0	0	0	9800.64	2839.99	0.00370632
DUB	DUB32	1	2595.87	2595.87	0.000981685
DUB	DUB33	4	16145.8	4036.46	0.00610589	9370.83	3316.16	0.00354379
PVO	PVO34	26	152560	5867.7	0.0576939
PVO	PVO35	3	9686.45	3228.82	0.00366314	81123.2	4548.26	0.0306785
ZUJ	ZUJ12	1	1797.95	1797.95	0.000679934
ZUJ	ZUJ14	54	270797	5014.76	0.102408
ZUJ	ZUJ16	0	0	0	0
ZUJ	ZUJ18	69	417137	6045.46	0.157749
ZUJ	ZUJ19	75	361742	4823.22	0.136801	210295	3536.28	0.0795276
LIP	LIP1	0	0	0	0
LIP	LIP2	33	180598	5472.68	0.0682971
LIP	LIP3	40	220298	5507.45	0.0833105
LIP	LIP4	12	54115.8	4509.65	0.0204651
LIP	LIP5	40	237187	5929.67	0.0896975
LIP	LIP7	70	344806	4925.8	0.130396
LIP	LIP8	48	265601	5533.35	0.100443	186087	4554.09	0.0703727
PIV	PIV1	2	11194.2	5597.12	0.00423333
PIV	PIV2	38	235788	6204.95	0.0891684
PIV	PIV3	43	225263	5238.67	0.0851881
PIV	PIV4	1	4342.63	4342.63	0.00164226
PIV	PIV7	2	8574.41	4287.2	0.0032426
PIV	PIV31	1	2498.24	2498.24	0.000944764	81276.7	4694.8	0.0307366
SOR	SOR1	2	4951.07	2475.53	0.00187236
SOR	SOR2	3	7650.32	2550.11	0.00289314
SOR	SOR3	2	12005.6	6002.78	0.00454018
SOR	SOR4	3	13561.6	4520.54	0.00512862
SOR	SOR6	1	4740.56	4740.56	0.00179275
SOR	SOR21	40	211542	5288.54	0.0799992	42408.5	4263.01	0.0160377
SKO	SKO73	21	139414	6638.75	0.0527225
SKO	SKO74	2	4544.36	2272.18	0.00171855
SKO	SKO75	1	2120.15	2120.15	0.000801781
SKO	SKO77	2	3969.28	1984.64	0.00150107
SKO	SKO78	3	18189.4	6063.13	0.00687872
SKO	SKO79	46	251027	5457.12	0.0949314
SKO	SKO80	78	491123	6296.44	0.185729
SKO	SKO81	3	11198.5	3732.82	0.00423496
SKO	SKO82	16	95204.8	5950.3	0.0360038
SKO	SKO83	11	48519.4	4410.85	0.0183487	106531	4492.64	0.040287
RUD	RUD91	2	7125.73	3562.87	0.00269475
RUD	RUD92	66	408098	6183.3	0.154331
RUD	RUD95	8	45094.2	5636.77	0.0170534
RUD	RUD96	56	310810	5550.18	0.11754
RUD	RUD97	1	4696.26	4696.26	0.00177599
RUD	RUD98	10	44505.7	4450.57	0.0168308
RUD	RUD99	94	524969	5584.78	0.198529
RUD	RUD100	0	0	0	0
RUD	RUD103	18	115696	6427.57	0.043753
RUD	RUD105	4	18781.3	4695.33	0.00710256
RUD	RUD106	2	10018.9	5009.43	0.00378887
RUD	RUD107	23	98060.2	4263.49	0.0370836
RUD	RUD109	1	3696.14	3696.14	0.00139778
RUD	RUD112	68	401631	5906.34	0.151886
RUD	RUD113	1	3138.7	3138.7	0.00118697
RUD	RUD114	0	0	0	0	124770	4300.11	0.0471845
LAR	LAR44	0	0	0	0
LAR	LAR45	1	2716.57	2716.57	0.00102733
LAR	LAR46	34	188701	5550.02	0.0713614
LAR	LAR47	92	428101	4653.28	0.161896
LAR	LAR48	2	4958.35	2479.18	0.00187511
LAR	LAR49	1	2726.7	2726.7	0.00103116
LAR	LAR50	0	0	0	0
LAR	LAR51	0	0	0	0
LAR	LAR52	17	66277.8	3898.7	0.0250644	77053.5	2447.16	0.0291395
REC	REC121	37	149853	4050.07	0.0566702
REC	REC122	36	176926	4914.62	0.0669084	163390	4482.35	0.0617893
OVC	OVC43	9	34034.2	3781.58	0.0128708
OVC	OVC45	2	12065.7	6032.84	0.00456291
OVC	OVC731	58	282681	4873.81	0.106902
OVC	OVC847	1	2285.98	2285.98	0.000864493
OVC	OVC1320	17	68736.7	4043.34	0.0259943
OVC	OVC1455	52	272931	5248.68	0.103215
OVC	OVC2234	3	7629	2543	0.00288507
OVC	OVC2426	0	0	0	0
OVC	OVC3216	20	100438	5021.89	0.0379828
OVC	OVC3551	0	0	0	0	78080.2	3383.11	0.0295277
KCH	KCH57	97	506916	5225.94	0.191701
KCH	KCH58	122	684471	5610.42	0.258848
KCH	KCH59	67	321802	4803.02	0.121696
KCH	KCH510	101	472079	4674.05	0.178527
KCH	KCH511	94	448544	4771.74	0.169627
KCH	KCH512	94	516392	5493.53	0.195285	491701	5096.45	0.185947
KYM	KYM02	6	18037.2	3006.21	0.00682116
KYM	KYM07	7	28170.9	4024.42	0.0106534
KYM	KYM08	51	223503	4382.41	0.0845226
KYM	KYM09	13	50829.3	3909.94	0.0192222
KYM	KYM10	6	24473.5	4078.92	0.00925519
KYM	KYM12	70	399757	5710.81	0.151177	124128	4185.45	0.0469419
LES	LES01	6	22721.5	3786.92	0.00859263
LES	LES06	28	130824	4672.29	0.049474
LES	LES09	13	59065.3	4543.49	0.0223368
LES	LES13	3	8529.69	2843.23	0.00322569
LES	LES23	3	24738.3	8246.1	0.00935533
LES	LES26	25	151720	6068.82	0.0573762	66266.5	5026.81	0.0250601
CHI	CHI01	39	193651	4965.41	0.0732334
CHI	CHI02	45	159939	3554.2	0.0604844
CHI	CHI03	60	276772	4612.86	0.104667
CHI	CHI04	67	250390	3737.16	0.0946905
CHI	CHI05	59	285869	4845.24	0.108108
CHI	CHI06	45	161291	3584.25	0.0609957
CHI	CHI07	30	112866	3762.19	0.0426828
CHI	CHI08	57	229799	4031.55	0.0869035
CHI	CHI09	59	237231	4020.86	0.0897141
CHI	CHI10	68	240486	3536.57	0.0909451
CHI	CHI11	32	120387	3762.08	0.045527
CHI	CHI12	89	509747	5727.5	0.192772
CHI	CHI14	32	109420	3419.37	0.0413796
CHI	CHI15	66	248266	3761.61	0.0938872
CHI	CHI16	69	260428	3774.32	0.0984866
CHI	CHI17	83	409453	4933.16	0.154844
CHI	CHI18	65	269823	4151.13	0.102039
CHI	CHI19	57	217710	3819.47	0.0823318
CHI	CHI20	56	246602	4403.61	0.093258
CHI	CHI21	47	195504	4159.67	0.0739341
CHI	CHI22	62	232652	3752.46	0.0879825
CHI	CHI23	74	319165	4313.04	0.120699
CHI	CHI24	46	195087	4241.03	0.0737764	238371	4124.73	0.0901453
SKZ	SKZ1	30	121339	4044.62	0.045887
SKZ	SKZ2	36	142154	3948.73	0.0537587
SKZ	SKZ3	42	199405	4747.75	0.0754094
SKZ	SKZ4	59	313516	5313.83	0.118563
SKZ	SKZ5	32	134208	4194.01	0.0507537
SKZ	SKZ6	42	184810	4400.24	0.06989
SKZ	SKZ7	48	216745	4515.52	0.0819669
SKZ	SKZ8	85	439750	5173.53	0.166301
SKZ	SKZ9	63	268022	4254.31	0.101358
SKZ	SKZ10	30	115814	3860.46	0.0437976
SKZ	SKZ11	28	121480	4338.56	0.0459403
SKZ	SKZ12	34	123205	3623.67	0.0465927
SKZ	SKZ13	85	397244	4673.46	0.150227
SKZ	SKZ14	43	150875	3508.73	0.0570567
SKZ	SKZ15	59	302237	5122.67	0.114298
SKZ	SKZ16	102	554389	5435.18	0.209654
SKZ	SKZ17	44	159359	3621.79	0.0602651
SKZ	SKZ18	38	138246	3638.06	0.0522808
SKZ	SKZ19	53	203091	3831.9	0.0768033
SKZ	SKZ20	33	142112	4306.41	0.0537428
SKZ	SKZ21	38	138616	3647.79	0.0524207
SKZ	SKZ22	25	93555	3742.2	0.0353799	211826	4270.16	0.0801066
CFT	CFT2	24	115969	4832.03	0.0438562
CFT	CFT3	19	92099.7	4847.35	0.0348295
CFT	CFT4	52	277645	5339.32	0.104998
CFT	CFT5	70	409585	5851.21	0.154894
CFT	CFT6	58	332252	5728.49	0.125648
CFT	CFT7	61	282225	4626.64	0.10673
CFT	CFT8	22	100874	4585.2	0.0381477
CFT	CFT9	39	181514	4654.21	0.0686435
CFT	CFT11	65	349591	5378.32	0.132205
CFT	CFT13	51	217693	4268.49	0.0823254
CFT	CFT14	34	140581	4134.73	0.0531638
CFT	CFT15	38	196328	5166.52	0.0742457
CFT	CFT17	35	137621	3932.02	0.0520444
CFT	CFT18	16	95777.6	5986.1	0.0362204
CFT	CFT19	50	279006	5580.12	0.105512
CFT	CFT20	48	237521	4948.35	0.0898238
CFT	CFT22	30	123061	4102.03	0.0465382
CFT	CFT23	37	213748	5776.97	0.0808335
CFT	CFT24	31	139272	4492.66	0.0526688
CFT	CFT25	19	110889	5836.25	0.0419351
CFT	CFT26	25	103808	4152.32	0.0392573
CFT	CFT28	117	759315	6489.87	0.287152
CFT	CFT29	54	250328	4635.7	0.094667
CFT	CFT30	39	228655	5862.94	0.0864709	223973	5050.33	0.0847004
LAW	LAW301	14	75939.6	5424.26	0.0287182
LAW	LAW302	2	6413.24	3206.62	0.00242531
LAW	LAW303	0	0	0	0
LAW	LAW304	63	327618	5200.29	0.123896
LAW	LAW305	48	256594	5345.7	0.0970366
LAW	LAW306	2	5663.29	2831.64	0.0021417
LAW	LAW307	4	10011.6	2502.9	0.00378611
LAW	LAW308	0	0	0	0
LAW	LAW309	2	5324.08	2662.04	0.00201342
LAW	LAW310	2	7720.5	3860.25	0.00291968
LAW	LAW311	4	11572.5	2893.13	0.00437639
LAW	LAW312	3	12880.3	4293.44	0.00487097
LAW	LAW313	50	278787	5575.75	0.105429
LAW	LAW314	3	15301.9	5100.65	0.00578675
LAW	LAW315	26	138956	5344.48	0.0525493
LAW	LAW316	16	78355.8	4897.23	0.029632
LAW	LAW317	0	0	0	0
LAW	LAW318	2	6487.23	3243.61	0.00245329
LAW	LAW319	13	64560.9	4966.23	0.0244151
LAW	LAW320	1	2545.99	2545.99	0.000962822
LAW	LAW321	1	6110.47	6110.47	0.00231081
LAW	LAW322	26	130428	5016.46	0.0493242
LAW	LAW323	0	0	0	0
LAW	LAW324	2	5787.49	2893.74	0.00218867	60294.1	3496.45	0.0228015
EBI	EBI5	0	0	0	0
EBI	EBI7	0	0	0	0
EBI	EBI11	0	0	0	0
EBI	EBI13	2	5150.94	2575.47	0.00194794
EBI	EBI14	9	36181.2	4020.14	0.0136827
EBI	EBI15	3	11539.1	3846.38	0.00436376
EBI	EBI18	46	265219	5765.63	0.100298
EBI	EBI20	58	358161	6175.19	0.135446
EBI	EBI22	17	91840.9	5402.41	0.0347316
EBI	EBI23	130	800496	6157.66	0.302725
EBI	EBI26	0	0	0	0
EBI	EBI27	0	0	0	0
EBI	EBI29	3	7313.88	2437.96	0.0027659	121223	2798.53	0.0458432
OSS	OSS01	7	25157	3593.86	0.00951367
OSS	OSS02	0	0	0	0
OSS	OSS09	0	0	0	0
OSS	OSS10	5	16192.6	3238.52	0.00612359
OSS	OSS12	1	5330.39	5330.39	0.0020158
OSS	OSS16	5	13775.9	2755.17	0.00520966
OSS	OSS17	105	701449	6680.47	0.265268
OSS	OSS25	6	17818.4	2969.73	0.00673842	97465.4	3071.02	0.0368587
KRS	KRS1	30	167069	5568.97	0.0631808
KRS	KRS2	56	279955	4999.2	0.105871
KRS	KRS3	67	414541	6187.18	0.156768
KRS	KRS4	2	5854.27	2927.13	0.00221392
KRS	KRS5	11	71920.1	6538.19	0.0271982
KRS	KRS6	0	0	0	0
KRS	KRS7	20	94904.3	4745.21	0.0358901
KRS	KRS8	16	93286.4	5830.4	0.0352783
KRS	KRS9	5	28278.7	5655.74	0.0106942
KRS	KRS10	0	0	0	0
KRS	KRS12	0	0	0	0
KRS	KRS13	53	335452	6329.28	0.126859
KRS	KRS14	22	114626	5210.29	0.0433483
KRS	KRS15	0	0	0	0
KRS	KRS16	1	4233.02	4233.02	0.00160081
KRS	KRS17	9	33780.6	3753.4	0.0127749
KRS	KRS18	17	93356.8	5491.58	0.0353049	102192	3968.8	0.038646
NDZ	NDZ1	9	37426	4158.45	0.0141535
NDZ	NDZ2	29	174750	6025.86	0.0660855
NDZ	NDZ3	35	220660	6304.56	0.0834474
NDZ	NDZ4	19	88462.7	4655.93	0.0334541
NDZ	NDZ5	58	281809	4858.77	0.106572
NDZ	NDZ6	4	12046.8	3011.69	0.00455576
NDZ	NDZ7	15	92215.5	6147.7	0.0348733
NDZ	NDZ8	3	12553.6	4184.52	0.00474742
NDZ	NDZ9	1	2651.76	2651.76	0.00100282
NDZ	NDZ10	22	171757	7807.13	0.0649537
NDZ	NDZ11	23	110560	4806.94	0.0418107
NDZ	NDZ12	11	42139	3830.82	0.0159358
NDZ	NDZ13	22	134681	6121.86	0.0509326
NDZ	NDZ14	16	84670.6	5291.91	0.03202
NDZ	NDZ15	37	198594	5367.4	0.0751027
NDZ	NDZ16	5	21584.1	4316.82	0.0081625
NDZ	NDZ17	2	6048.64	3024.32	0.00228743
NDZ	NDZ18	4	16456.5	4114.13	0.00622339
NDZ	NDZ19	8	43280.4	5410.05	0.0163674
NDZ	NDZ20	31	146884	4738.19	0.0555474	94961.5	4841.44	0.0359118
QEZ	QEZ1	9	43167.2	4796.36	0.0163246
QEZ	QEZ2	10	55710.1	5571.01	0.021068
QEZ	QEZ3	4	16446.3	4111.58	0.00621953
QEZ	QEZ6	2	11271.1	5635.56	0.00426241
QEZ	QEZ7	0	0	0	0
QEZ	QEZ9	0	0	0	0
QEZ	QEZ10A	0	0	0	0
QEZ	QEZ11	0	0	0	0
QEZ	QEZ13	0	0	0	0
QEZ	QEZ14	36	184817	5133.82	0.0698926
QEZ	QEZ15	3	18593.1	6197.71	0.00703139
QEZ	QEZ16	1	2260.11	2260.11	0.00085471
QEZ	QEZ17	0	0	0	0
QEZ	QEZ20	3	15206.6	5068.86	0.00575071
QEZ	QEZ23	7	23300.3	3328.61	0.00881152
QEZ	QEZ24	4	17869.9	4467.47	0.00675789
QEZ	QEZ25	1	4011.92	4011.92	0.0015172
QEZ	QEZ26	1	8420.77	8420.77	0.0031845
QEZ	QEZ27	2	4787.89	2393.95	0.00181065
QEZ	QEZ28	4	17203	4300.74	0.00650569
QEZ	QEZ29	0	0	0	0
QEZ	QEZ30	4	12369.5	3092.38	0.0046778
QEZ	QEZ32	2	6011.09	3005.54	0.00227323
QEZ	QEZ33	1	3674.95	3674.95	0.00138976	18546.7	3144.64	0.00701384
MOG	MOG2	4	17121.7	4280.44	0.00647495
MOG	MOG3	3	10748.4	3582.8	0.00406474
MOG	MOG4	2	5674.7	2837.35	0.00214601
MOG	MOG7	15	64609.6	4307.31	0.0244335
MOG	MOG8	21	149231	7106.22	0.056435
MOG	MOG9A	0	0	0	0
MOG	MOG10	0	0	0	0
MOG	MOG13	1	6262.35	6262.35	0.00236824
MOG	MOG15	35	215724	6163.54	0.0815808
MOG	MOG16	4	25096.3	6274.07	0.00949072
MOG	MOG18	2	6117.35	3058.67	0.00231341
MOG	MOG19	5	27303.5	5460.7	0.0103254
MOG	MOG20	7	29244.2	4177.74	0.0110593
MOG	MOG21	3	19627.2	6542.4	0.00742246
MOG	MOG23	7	39368.4	5624.05	0.014888
MOG	MOG24	1	5603.6	5603.6	0.00211912
MOG	MOG27	9	38776.7	4308.53	0.0146643
MOG	MOG28	3	16277.9	5425.98	0.00615584
MOG	MOG29	1	2888.62	2888.62	0.00109239
MOG	MOG31	6	20160.2	3360.03	0.00762402
MOG	MOG32	6	30604.2	5100.7	0.0115736
MOG	MOG33	4	10687.6	2671.91	0.00404175
MOG	MOG34	1	4912.33	4912.33	0.00185771
MOG	MOG35	1	1854.91	1854.91	0.000701475	31162.3	4241.84	0.0117847
AFS	AFS4	21	106706	5081.24	0.0403532
AFS	AFS5	0	0	0	0
AFS	AFS6	16	100005	6250.31	0.0378191
AFS	AFS7	0	0	0	0
AFS	AFS8	38	241926	6366.47	0.0914896
AFS	AFS9	52	251145	4829.7	0.094976
AFS	AFS11	22	122507	5568.48	0.0463287
AFS	AFS12	17	74629.1	4389.95	0.0282226
AFS	AFS13	0	0	0	0
AFS	AFS16	22	104778	4762.65	0.0396241
AFS	AFS17	9	31646.2	3516.24	0.0119677
AFS	AFS20	0	0	0	0
AFS	AFS21	9	64853.8	7205.97	0.0245259
AFS	AFS22	47	254099	5406.36	0.0960931
AFS	AFS23	17	85626.6	5036.86	0.0323816
AFS	AFS24	25	117533	4701.32	0.0444477
AFS	AFS28	4	22789	5697.25	0.00861816
AFS	AFS29	0	0	0	0
AFS	AFS31	12	55022.6	4585.22	0.020808
AFS	AFS33	20	93340	4667	0.0352986
AFS	AFS35	15	88923.5	5928.23	0.0336284
AFS	AFS38	4	24885.1	6221.27	0.00941085
AFS	AFS39	1	3185.78	3185.78	0.00120477
AFS	AFS40	4	14523.7	3630.92	0.00549246	77421.8	4042.97	0.0292788
LBA	LBA759532	3	9662.2	3220.74	0.00365397
LBA	LBA759533	7	29098.5	4156.93	0.0110042
LBA	LBA759535	23	115178	5007.75	0.0435571
LBA	LBA759536	6	23586.3	3931.06	0.00891968
LBA	LBA759537	4	13940.9	3485.21	0.00527206
LBA	LBA759542	5	23837.7	4767.54	0.00901475
LBA	LBA759544	15	73959.6	4930.64	0.0279694
LBA	LBA759547	5	20959.3	4191.86	0.00792622
LBA	LBA759548	10	37438.6	3743.86	0.0141582
LBA	LBA759551	14	87111.1	6222.22	0.032943
LBA	LBA759552	5	14197.2	2839.44	0.00536898
LBA	LBA759553	15	59484.4	3965.63	0.0224953
LBA	LBA759554	7	27144.3	3877.76	0.0102652
LBA	LBA759555	8	39234.1	4904.26	0.0148372
LBA	LBA759556	13	64379.1	4952.23	0.0243464
LBA	LBA759559	9	41418.7	4602.07	0.0156634
LBA	LBA759561	9	26758.1	2973.12	0.0101192
LBA	LBA759562	1	3330.77	3330.77	0.0012596
LBA	LBA759563	10	73035.6	7303.56	0.02762
LBA	LBA759565	8	23120.8	2890.09	0.00874364
LBA	LBA759566	4	14429.4	3607.36	0.00545679
LBA	LBA759567	4	14546.6	3636.65	0.00550112
LBA	LBA759569	10	52731.5	5273.15	0.0199416
LBA	LBA759574	13	60484.1	4652.62	0.0228734	39544.5	4269.44	0.0149546
ZEL	ZEL759380	12	56970.9	4747.57	0.0215448
ZEL	ZEL759381	21	116938	5568.48	0.0442227
ZEL	ZEL759383	6	18830.5	3138.42	0.00712117
ZEL	ZEL759385	0	0	0	0
ZEL	ZEL759387	0	0	0	0
ZEL	ZEL759389	6	37819.9	6303.31	0.0143024
ZEL	ZEL759392	3	11972	3990.67	0.00452747
ZEL	ZEL759398	0	0	0	0
ZEL	ZEL759399	2	4934.01	2467	0.0018659
ZEL	ZEL759401	4	11415.6	2853.91	0.00431706
ZEL	ZEL759402	3	11764.9	3921.64	0.00444915
ZEL	ZEL759404	0	0	0	0
ZEL	ZEL759406	1	3313.22	3313.22	0.00125297
ZEL	ZEL759407	0	0	0	0
ZEL	ZEL759409	3	18415	6138.33	0.00696404
ZEL	ZEL759410	1	2485.78	2485.78	0.000940052
ZEL	ZEL759411	1	2604.33	2604.33	0.000984884
ZEL	ZEL759412	3	11649.2	3883.05	0.0044054
ZEL	ZEL759413	5	16751.8	3350.35	0.00633506
ZEL	ZEL759415	2	5799.55	2899.77	0.00219323
ZEL	ZEL759417	0	0	0	0
ZEL	ZEL759419	2	4282.82	2141.41	0.00161964
ZEL	ZEL759422	3	9133.38	3044.46	0.00345399
ZEL	ZEL759424	5	19195	3838.99	0.00725901	15178.2	2778.78	0.00573995
KAR	KAR01	10	34465.9	3446.59	0.013034
KAR	KAR09	5	16355.2	3271.04	0.00618508
KAR	KAR16	89	517725	5817.14	0.195789
KAR	KAR18	28	104441	3730.02	0.0394967
KAR	KAR26	27	120657	4468.79	0.0456291
KAR	KAR27	4	15116.5	3779.12	0.00571664	134793	4085.45	0.0509751
EMF	EMF1	30	125329	4177.62	0.0473959
EMF	EMF2	205	1082390	5279.94	0.40933
EMF	EMF3	165	975549	5912.42	0.368925
EMF	EMF4	185	1042860	5637.1	0.39438
EMF	EMF5	196	1076460	5492.15	0.407087
EMF	EMF6	158	736153	4659.2	0.278392
EMF	EMF7	155	692333	4466.67	0.261821
EMF	EMF8	180	852297	4734.98	0.322315
EMF	EMF9	172	827152	4809.02	0.312806
EMF	EMF10	164	876940	5347.19	0.331634
EMF	EMF11	134	646090	4821.57	0.244333
EMF	EMF12	149	683724	4588.75	0.258565
EMF	EMF13	151	741757	4912.3	0.280512
EMF	EMF14	164	750851	4578.36	0.283951
EMF	EMF15	160	774385	4839.91	0.292851
EMF	EMF16	174	759477	4364.81	0.287213
EMF	EMF20	132	636284	4820.33	0.240625
EMF	EMF21	158	766708	4852.58	0.289947
EMF	EMF22	187	1040950	5566.58	0.393658
EMF	EMF23	159	923280	5806.79	0.349159
EMF	EMF24	189	1141640	6040.41	0.431736	816791	5033.75	0.308887
SMF	SMF1	13	49958.6	3842.97	0.0188929
SMF	SMF2	32	156109	4878.42	0.059036
SMF	SMF3	10	40061.7	4006.17	0.0151502
SMF	SMF4	10	49541	4954.1	0.018735
SMF	SMF5	0	0	0	0
SMF	SMF10	11	46065.1	4187.74	0.0174205
SMF	SMF11	0	0	0	0
SMF	SMF12	17	62054	3650.23	0.0234671
SMF	SMF13	0	0	0	0
SMF	SMF14	2	4295.54	2147.77	0.00162445
SMF	SMF15	29	129021	4449.01	0.0487921
SMF	SMF16	16	69494.9	4343.43	0.026281
SMF	SMF17	8	25285.8	3160.72	0.00956238
SMF	SMF18	81	410363	5066.21	0.155188
SMF	SMF19	18	105766	5875.91	0.0399977
SMF	SMF20	0	0	0	0
SMF	SMF21	11	47420.6	4310.96	0.0179331
SMF	SMF22	0	0	0	0
SMF	SMF23	11	58138.5	5285.32	0.0219863
SMF	SMF24	84	480694	5722.55	0.181785
SMF	SMF25	10	32403.8	3240.38	0.0122542
SMF	SMF26	132	777994	5893.9	0.294215
SMF	SMF27	109	667019	6119.44	0.252248
SMF	SMF28	24	74948.8	3122.87	0.0283435	136943	3510.75	0.051788
AMF	AMF931554	21	77038.9	3668.52	0.0291339
AMF	AMF931555	0	0	0	0
AMF	AMF931557	4	10249.3	2562.33	0.003876
AMF	AMF931558	0	0	0	0
AMF	AMF931559	69	498130	7219.28	0.188379
AMF	AMF931560	0	0	0	0
AMF	AMF931561	0	0	0	0
AMF	AMF931562	0	0	0	0
AMF	AMF931563	0	0	0	0
AMF	AMF931564	85	580583	6830.39	0.21956
AMF	AMF931565	0	0	0	0
AMF	AMF1	7	25519.8	3645.68	0.00965087
AMF	AMF3	140	617009	4407.21	0.233335
AMF	AMF4	37	194030	5244.05	0.0733767	143040	2398.39	0.0540937
