# Supplementary material for: On the origin of European sheep as revealed by the diversity of the Balkan breeds and by optimizing population-genetic analysis tools
Source: Genet Sel Evol. 2020 May 14;52:25. doi: 10.1186/s12711-020-00545-7 (PMC7227234; doi:10.1186/s12711-020-00545-7)
Supplement: Supplementary file 12 — Additional file 12: Table S5. Grouping of breeds for calculation of genetic distances. (A) Regional monophyletic groups of breeds for the Neighbor-net graph in Additional file 13: Figure S8. (B) 17 Regional groups of related breeds for the Neighbor-net graphs in Fig. 3 and Additional file 14: Figure S9. [file 12711_2020_545_MOESM12_ESM.xlsx]

## Sheet: AdditFile 12
Additional file 12 Tables S5. Grouping of breeds for calculation of genetic distances
Table S5A Regional monophyletic groups of breeds for NeighborNet graph of Figure S8 [see Additional file 13 Figure S8]
Group	Breeds
Spael	Old Norwegian Spael
	Spael-white
Dutch Heath	Bentheimer
	Drenthe Heath
	Schoonebeker
	Veluwe Heath
Basque	Latxa
	Sasi-Ardi
Catalonian	Ripollesa
	Xisqueta
Merino	Australian Merino
	Merino Estremadura
Sicilian	Comisana
	Pinzirita
	Valle del Belice
Croatian Isles	Cres
	Krk
	Pag
	Rab
North-Balkan	Bela Krajina
	Dubska
	Privorska
	Dalmatian
	Lika
South-Balkan	Lara
	Recka
	Ruda
	Shkodrane
	Pivska
	Sora
	Lipska
	Ovchepolean
	Zuja
East-Aegean	Chios
	Sakiz
Egypt	Egyptian Barki
	Ossimi
East-Turkey	Karakas
	Norduz
Table S5B. 17 Regional groups of related breeds for NeighborNet graphs in Fig. 3 and Additional file 14
Group	Breed	Excluded breeds
Finnish-Norwegian	Finn
	Norwegian White
	Old Norwegian Spael
	Spael-white
Dutch-German	Bentheimer
	Drenthe Heath
	Schoonebeker
	Veluwe Heath
	East- Friesian Brown
	German Heidschnucke
Basque	Latxa
	Sasi-Ardi
Iberian	Australian Merino
	Castellana
	Ojalada
	Rasa Aragonesa
	Ripollesa
	Segurena
	Merino Estremadura
	Xisqueta
Italian Merino	Gentile di Puglia
	Sopravissana
Swiss	Swiss Black-Brown Mountain	Rhön (not in Swiss cluster in NeighborNet graphs)
	Swiss Mirror Sheep	Sumavska (not in Swiss cluster in NeighborNet graphs)
	Swiss White Alpine	Bundner Oberländer (not in Swiss cluster in NeighborNet graphs)
		Kamieniec (outside Balkan, recent British influence)
		Brown-Headed Mutton (German origin; recent British influence)
Valais	Valais Black-Nose
	Valais Red
South-Alpine	Alpagota	Delle Langhe (outlier in NeighborNet graph)
	Bergamasca
	Biellese
	Bovec
	Engadine Red
	Jezersko-Solčava
	Sambucana
Central-Italian	Appenninica
	Fabrianese
	Massese
South-Italian	Bagnolese
	Laticauda
	Leccese
Sicilian	Comisana
	Pinzirita
	Valle del Belice
NE Adriatic	Cres
	Krk
	Pag
	Rab
	Istrian
Balkan	Lara	Cikta (Merino admixture)
	Recka	Karakachanska (inbred)
	Ruda	Hungarian Tsigaia (Merino admixture)
	Shkodrane	Polish Mountain (outside the Balkans)
	Pivska	Racka (different wool type)
	Sora	Valachian (inbred, outside the Balkans)
	Lipska
	Ovchepolean
	Zuja
	Bela Krajina
	Dubska
	Privorska
	Dalmatian
	Lika
	Romanian Tsigaia
East Aegean	Chios
	Sakiz
Greek	Kymi
	Lesvos
Asian Fat-tailed	Afshari	Karakul
	Karakas	Zel (thin-tailed)
	Loca Awassi
	Lori-Bakhtiari
	Moghani
	Norduz
	Qezel
Mediterranean Fat-Tailed	Cypriotic Fat-Tail
	Egyptian Barki
	Ossimi
